# Supplementary material for: Genomic and functional analysis of the host response to acute simian varicella infection in the lung
Source: Sci Rep. 2016 Sep 28;6:34164. doi: 10.1038/srep34164 (PMC5039758; doi:10.1038/srep34164)
Supplement: Supplementary Dataset 1 [file srep34164-s2.xls]

## Sheet: 3 DPI
Supplemental Dataset S1: Differentially expressed genes found on day 3 post infection
Macaque Ensembl Gene ID	Human gene homolog	t0.t3_logFC*	t0.t3_logCPM	t0.t3_LR	t0.t3_PValue	t0.t3_FDR	entrezgene	description	Control 1	Control 2	Control 3	Day 3_1	Day 3_2	Day 3_3	Gene name
ENSMMUG00000014708	ENSG00000145649	-6.37129	6.96091	22.7516	1.84e-06	0.00378754	705712	granzyme A (granzyme 1, cytotoxic T-lymphocyte-associated serine esterase 3) [Source:HGNC Symbol;Acc:HGNC:4708]	12	10	66	332	61	5593	GZMA
ENSMMUG00000020640	ENSG00000159763	-5.68609	5.24831	22.0401	2.67e-06	0.00468955	705823	prolactin-induced protein [Source:HGNC Symbol;Acc:HGNC:8993]	12	13	7	16	309	1447	PIP
ENSMMUG00000001389	ENSG00000132465	-5.26388	9.21503	18.5041	1.7e-05	0.0116517	706650	immunoglobulin J polypeptide, linker protein for immunoglobulin alpha and mu polypeptides [Source:HGNC Symbol;Acc:HGNC:5713]	124	201	470	1324	730	25981	IGJ
ENSMMUG00000017244	ENSG00000126787	-5.12939	4.15292	17.8785	2.35e-05	0.0136777	696772	discs, large (Drosophila) homolog-associated protein 5 [Source:HGNC Symbol;Acc:HGNC:16864]	4	5	18	45	19	777	DLGAP5
ENSMMUG00000009014	ENSG00000113088	-5.11534	6.02713	22.6766	1.92e-06	0.00378754	705477	Granzyme K; Uncharacterized protein [Source:UniProtKB/TrEMBL;Acc:F6TIY3]	20	21	56	302	87	2770	GZMK
ENSMMUG00000012102	ENSG00000169679	-5.04455	3.73735	16.736	4.3e-05	0.0152221	696598	BUB1 mitotic checkpoint serine/threonine kinase [Source:HGNC Symbol;Acc:HGNC:1148]	3	2	18	40	15	578	BUB1
ENSMMUG00000003492	ENSG00000138755	-5.01214	5.02878	15.4182	8.62e-05	0.0212792	574336	Macaca mulatta chemokine (C-X-C motif) ligand 9 (CXCL9), mRNA. [Source:RefSeq mRNA;Acc:NM_001032936]	3	25	14	37	57	1420	CXCL9
ENSMMUG00000008274	ENSG00000163535	-5.00801	4.46099	15.1681	9.84e-05	0.0225992	699688	shugoshin-like 2 (S. pombe) [Source:HGNC Symbol;Acc:HGNC:30812]	8	4	26	28	15	980	SGOL2
ENSMMUG00000020920	ENSG00000131747	-4.93638	6.70192	16.3953	5.14e-05	0.0169309	NA	topoisomerase (DNA) II alpha 170kDa [Source:HGNC Symbol;Acc:HGNC:11989]	29	28	132	232	65	4583	TOP2A
ENSMMUG00000004811	ENSG00000024526	-4.92799	2.71139	14.167	0.000167274	0.0289212	701888	DEP domain containing 1 [Source:HGNC Symbol;Acc:HGNC:22949]	2	2	7	8	9	287	DEPDC1
ENSMMUG00000014257	ENSG00000166803	-4.83072	2.91566	14.6659	0.00012835	0.0253603	100423080	PCNA-associated factor isoform 2; Uncharacterized protein [Source:UniProtKB/TrEMBL;Acc:F7G267]	1	4	8	22	8	326	KIAA0101
ENSMMUG00000000912	ENSG00000277909	-4.79505	2.72552	14.1025	0.000173113	0.0289212	705180	Kinetochore protein Spc25; Uncharacterized protein [Source:UniProtKB/TrEMBL;Acc:F6SZE7]	1	3	8	24	5	285	SPC25
ENSMMUG00000013257	ENSG00000138180	-4.77596	3.31245	13.3449	0.000259129	0.035009	699890	centrosomal protein 55kDa [Source:HGNC Symbol;Acc:HGNC:1161]	1	2	18	23	9	433	CEP55
ENSMMUG00000020341	ENSG00000170961	-4.76704	2.50075	16.076	6.08e-05	0.018148	703353	Hyaluronan synthase 2; Uncharacterized protein [Source:UniProtKB/TrEMBL;Acc:F6UTD9]	1	3	6	34	8	233	HAS2
ENSMMUG00000005968	ENSG00000066279	-4.7174	4.31523	12.9442	0.000320919	0.0359771	711153	Macaca mulatta asp (abnormal spindle) homolog, microcephaly associated (Drosophila) (ASPM), mRNA. [Source:RefSeq mRNA;Acc:NM_001104535]	7	3	34	28	10	882	ASPM
ENSMMUG00000001405	ENSG00000129810	-4.57013	3.55535	14.5536	0.000136225	0.026584	698231	shugoshin-like 1 (S. pombe) [Source:HGNC Symbol;Acc:HGNC:25088]	5	3	19	32	12	506	SGOL1
ENSMMUG00000001880	ENSG00000117724	-4.51489	6.79435	15.5555	8.01e-05	0.0211042	709000	Uncharacterized protein [Source:UniProtKB/TrEMBL;Acc:F6RLX8]	48	49	157	260	98	4799	CENPF
ENSMMUG00000010314	ENSG00000092853	-4.40333	3.10502	14.1179	0.000171698	0.0289212	712338	claspin [Source:HGNC Symbol;Acc:HGNC:19715]	3	4	14	30	10	364	CLSPN
ENSMMUG00000014605	ENSG00000189057	-4.35722	2.74294	13.6326	0.00022229	0.0319431	NA	family with sequence similarity 111, member B [Source:HGNC Symbol;Acc:HGNC:24200]	2	3	12	24	10	280	FAM111B
ENSMMUG00000000070	ENSG00000165490	-4.35299	1.17452	14.0413	0.000178841	0.0289212	701440	DNA damage-induced apoptosis suppressor [Source:HGNC Symbol;Acc:HGNC:26351]	1	1	3	16	7	84	DDIAS
ENSMMUG00000021499	ENSG00000078098	-4.33437	4.06122	12.9751	0.000315668	0.0357772	701541	fibroblast activation protein, alpha [Source:HGNC Symbol;Acc:HGNC:3590]	23	5	11	24	22	718	FAP
ENSMMUG00000006528	ENSG00000139209	-4.2868	2.95338	15.512	8.2e-05	0.0211042	702354	Na(+)-coupled neutral amino acid transporter 4; Uncharacterized protein [Source:UniProtKB/TrEMBL;Acc:F7FHU9]	1	5	14	71	14	300	SLC38A4
ENSMMUG00000003162	ENSG00000112742	-4.2852	2.51222	13.0314	0.000306312	0.0357361	NA	TTK protein kinase [Source:HGNC Symbol;Acc:HGNC:12401]	4	3	7	25	5	239	TTK
ENSMMUG00000022555	ENSG00000164483	-4.27677	2.7428	15.4938	8.28e-05	0.0211042	710869	sterile alpha motif domain containing 3 [Source:HGNC Symbol;Acc:HGNC:21574]	1	6	9	59	14	258	SAMD3
ENSMMUG00000012985	ENSG00000163808	-4.26723	4.10695	14.0771	0.000175471	0.0289212	714704	kinesin family member 15 [Source:HGNC Symbol;Acc:HGNC:17273]	8	7	33	62	16	729	KIF15
ENSMMUG00000001016	ENSG00000069493	-4.22782	4.77074	20.1157	7.29e-06	0.00677815	NA	C-type lectin domain family 2, member D [Source:HGNC Symbol;Acc:HGNC:14351]	19	15	38	260	43	1065	CLEC2D
ENSMMUG00000006548	ENSG00000072571	-4.19637	4.17497	13.1	0.000295295	0.0357361	697991	Uncharacterized protein [Source:UniProtKB/TrEMBL;Acc:F7CKK0]	10	7	36	47	16	771	HMMR
ENSMMUG00000005964	ENSG00000077152	-4.10642	1.262	13.0331	0.00030604	0.0357361	NA	ubiquitin-conjugating enzyme E2T (putative) [Source:HGNC Symbol;Acc:HGNC:25009]	1	2	3	24	5	87	UBE2T
ENSMMUG00000006773	ENSG00000169245	-4.06968	5.36572	20.9585	4.69e-06	0.00570671	574243	Macaca mulatta chemokine (C-X-C motif) ligand 10 (CXCL10), mRNA. [Source:RefSeq mRNA;Acc:NM_001032892]	9	39	70	372	183	1493	CXCL10
ENSMMUG00000015634	ENSG00000171848	-3.92638	4.51792	15.5746	7.93e-05	0.0211042	703138	ribonucleotide reductase M2 [Source:HGNC Symbol;Acc:HGNC:10452]	15	11	54	138	40	913	RRM2
ENSMMUG00000014926	ENSG00000174946	-3.9248	3.25261	13.221	0.000276828	0.0356441	709960	G protein-coupled receptor 171 [Source:HGNC Symbol;Acc:HGNC:30057]	2	6	25	96	11	366	GPR171
ENSMMUG00000000688	ENSG00000163564	-3.90309	4.32341	17.0452	3.65e-05	0.0152221	719241	pyrin and HIN domain family, member 1 [Source:HGNC Symbol;Acc:HGNC:28894]	13	18	32	141	44	779	PYHIN1
ENSMMUG00000019985	ENSG00000109805	-3.90209	4.48381	13.564	0.000230562	0.0319692	NA	non-SMC condensin I complex, subunit G [Source:HGNC Symbol;Acc:HGNC:24304]	18	9	53	95	28	919	NCAPG
ENSMMUG00000029553	ENSG00000167286	-3.89905	5.67532	18.5755	1.63e-05	0.0116517	699582	CD3d molecule, delta (CD3-TCR complex) [Source:HGNC Symbol;Acc:HGNC:1673]	31	52	74	370	125	1974	CD3D
ENSMMUG00000020171	ENSG00000153283	-3.85345	2.64816	14.8126	0.000118741	0.024257	706836	CD96 molecule [Source:HGNC Symbol;Acc:HGNC:16892]	7	4	9	87	9	225	CD96
ENSMMUG00000030704	ENSG00000197635	-3.83931	5.94058	16.9605	3.82e-05	0.0152221	654491	Macaca mulatta dipeptidyl-peptidase 4 (DPP4), mRNA. [Source:RefSeq mRNA;Acc:NM_001039190]	49	21	167	287	233	2352	DPP4
ENSMMUG00000013795	ENSG00000137673	-3.83597	7.35956	16.4658	4.95e-05	0.0167972	703072	Uncharacterized protein [Source:UniProtKB/TrEMBL;Acc:F7FE85]	103	155	289	356	1044	6052	MMP7
ENSMMUG00000022881	ENSG00000121807	-3.83053	3.66737	13.3272	0.000261588	0.0350418	574098	Macaca mulatta chemokine receptor (CCR2B), mRNA. [Source:RefSeq mRNA;Acc:NM_001032806]	16	6	22	88	12	508	CCR2
ENSMMUG00000004282	ENSG00000169248	-3.82773	5.40446	15.1107	0.000101386	0.0225992	574372	Macaca mulatta chemokine (C-X-C motif) ligand 11 (CXCL11), mRNA. [Source:RefSeq mRNA;Acc:NM_001032950]	7	74	35	356	171	1543	CXCL11
ENSMMUG00000020904	ENSG00000134028	-3.76777	5.32025	12.3925	0.000431068	0.041803	711034	ADAM-like, decysin 1 [Source:HGNC Symbol;Acc:HGNC:16299]	68	22	47	32	162	1581	ADAMDEC1
ENSMMUG00000008220	ENSG00000175063	-3.73125	3.02256	11.9283	0.000552867	0.0474954	701231	Uncharacterized protein [Source:UniProtKB/TrEMBL;Acc:F7HGA9]	4	6	21	44	11	325	UBE2C
ENSMMUG00000005001	ENSG00000275122	-3.72272	1.98864	12.2285	0.00047066	0.0434927	711575	thymocyte selection associated [Source:HGNC Symbol;Acc:HGNC:21569]	4	4	5	40	6	147	THEMIS
ENSMMUG00000007851	ENSG00000181847	-3.6759	2.85357	12.736	0.000358684	0.0393209	NA	T cell immunoreceptor with Ig and ITIM domains [Source:HGNC Symbol;Acc:HGNC:26838]	2	9	15	70	14	269	TIGIT
ENSMMUG00000014668	ENSG00000203760	-3.63397	2.66067	11.7951	0.000593875	0.0491486	712570	Centromere protein W; Uncharacterized protein [Source:UniProtKB/TrEMBL;Acc:F7GUD7]	5	6	13	26	15	249	CENPW
ENSMMUG00000030215	ENSG00000123975	-3.62123	4.53195	14.3541	0.000151453	0.0281546	697324	Cyclin-dependent kinases regulatory subunit [Source:UniProtKB/TrEMBL;Acc:F7E906]	19	19	55	119	50	907	CKS2
ENSMMUG00000005887	ENSG00000134057	-3.60012	4.19638	13.5917	0.000227186	0.0319692	699504	Uncharacterized protein [Source:UniProtKB/TrEMBL;Acc:F7F783]	15	18	39	95	35	722	CCNB1
ENSMMUG00000022636	ENSG00000134321	-3.58338	4.89158	33.3686	7.62e-09	6.03e-05	708720	Radical S-adenosyl methionine domain-containing protein 2; Uncharacterized protein [Source:UniProtKB/TrEMBL;Acc:F6XVY4]	39	19	60	1832	278	217	RSAD2
ENSMMUG00000002350	ENSG00000110077	-3.57925	4.95744	18.7077	1.52e-05	0.0114687	697689	membrane-spanning 4-domains, subfamily A, member 6A [Source:HGNC Symbol;Acc:HGNC:13375]	23	42	49	335	102	1105	MS4A6A
ENSMMUG00000007585	ENSG00000117560	-3.5563	2.0418	14.0364	0.000179305	0.0289212	574159	Macaca mulatta Fas ligand (TNF superfamily, member 6) (FASLG), mRNA. [Source:RefSeq mRNA;Acc:NM_001032838]	3	2	12	76	12	127	FASLG
ENSMMUG00000002328	ENSG00000170312	-3.50237	4.23326	12.5426	0.00039778	0.0412512	699269	Uncharacterized protein [Source:UniProtKB/TrEMBL;Acc:F7EBT6]	21	11	53	106	29	739	CDK1
ENSMMUG00000019773	ENSG00000183918	-3.47424	3.89121	14.39	0.000148585	0.0281546	574156	Macaca mulatta SH2 domain containing 1A (SH2D1A), mRNA. [Source:RefSeq mRNA;Acc:NM_001032837]	15	9	44	208	22	526	SH2D1A
ENSMMUG00000031539	ENSG00000163762	-3.44429	1.20167	11.9883	0.000535368	0.0470143	712063	Uncharacterized protein [Source:UniProtKB/TrEMBL;Acc:F7GB75]	3	2	4	23	11	74	TM4SF18
ENSMMUG00000022338	ENSG00000169607	-3.41816	3.85339	13.0967	0.000295823	0.0357361	704381	cytoskeleton associated protein 2-like [Source:HGNC Symbol;Acc:HGNC:26877]	14	12	41	82	36	551	CKAP2L
ENSMMUG00000001597	ENSG00000087586	-3.41295	2.99506	11.8782	0.000567942	0.0485268	698190	Uncharacterized protein [Source:UniProtKB/TrEMBL;Acc:F7GNU0]	6	7	24	47	20	302	AURKA
ENSMMUG00000008941	ENSG00000145088	-3.41245	3.16012	12.7255	0.000360696	0.0393209	714223	ELL associated factor 2 [Source:HGNC Symbol;Acc:HGNC:23115]	10	8	22	66	19	336	EAF2
ENSMMUG00000001819	ENSG00000116824	-3.35609	5.27935	13.7911	0.000204302	0.030466	677855	T-cell surface antigen CD2; Uncharacterized protein [Source:UniProtKB/TrEMBL;Acc:F7DS86]	38	47	91	239	80	1485	CD2
ENSMMUG00000014276	ENSG00000117152	-3.2736	1.7895	14.278	0.000157701	0.028327	693383	regulator of G-protein signaling 4 [Source:HGNC Symbol;Acc:HGNC:10000]	6	4	4	101	13	80	RGS4
ENSMMUG00000019876	ENSG00000134242	-3.21086	4.63082	13.8185	0.000201342	0.0303106	707433	Uncharacterized protein [Source:UniProtKB/TrEMBL;Acc:F7H1I7]	25	21	89	254	57	886	PTPN22
ENSMMUG00000007437	ENSG00000108691	-3.20828	4.30865	14.9926	0.000107934	0.0230555	574138	Macaca mulatta chemokine (C-C motif) ligand 2 (CCL2), mRNA. [Source:RefSeq mRNA;Acc:NM_001032821]	24	25	49	190	63	697	CCL2
ENSMMUG00000004213	ENSG00000160654	-3.17793	3.2852	13.0689	0.000300236	0.0357361	705270	Uncharacterized protein [Source:UniProtKB/TrEMBL;Acc:F6WI35]	9	10	33	119	26	333	CD3G
ENSMMUG00000008916	ENSG00000113263	-3.17701	4.34435	15.971	6.43e-05	0.0184861	715471	Tyrosine-protein kinase ITK/TSK; Uncharacterized protein [Source:UniProtKB/TrEMBL;Acc:F7GS57]	16	22	72	343	63	648	ITK
ENSMMUG00000001569	ENSG00000232062	-3.17395	4.87661	25.8068	3.77e-07	0.00119297	NA		27	47	70	361	491	608	HLA-DQA1
ENSMMUG00000020902	ENSG00000088325	-3.15069	4.37348	12.334	0.000444788	0.042354	712961	Uncharacterized protein [Source:UniProtKB/TrEMBL;Acc:F6QQI0]	36	16	61	129	52	770	TPX2
ENSMMUG00000032548	ENSG00000026751	-3.13318	3.74386	11.9524	0.000545757	0.0474954	719781	SLAM family member 7 [Source:HGNC Symbol;Acc:HGNC:21394]	13	23	30	115	31	485	SLAMF7
ENSMMUG00000015968	ENSG00000169508	-3.12798	4.16943	13.69	0.000215596	0.0318498	698844	G protein-coupled receptor 183 [Source:HGNC Symbol;Acc:HGNC:3128]	21	17	63	173	55	630	GPR183
ENSMMUG00000000966	ENSG00000138642	-3.10132	6.87315	32.3036	1.32e-08	6.95e-05	NA	Uncharacterized protein [Source:UniProtKB/TrEMBL;Acc:F6RI57]	125	152	364	5131	1786	1021	HERC6
ENSMMUG00000000288	ENSG00000091513	-3.07984	3.53904	12.3164	0.000448985	0.0424952	NA	Uncharacterized protein [Source:UniProtKB/TrEMBL;Acc:F7DHR8]	24	11	28	44	79	393	TF
ENSMMUG00000012799	ENSG00000134539	-3.07557	4.87614	13.8287	0.000200251	0.0303106	574145	Macaca mulatta killer cell lectin-like receptor subfamily D, member 1 (KLRD1), mRNA. [Source:RefSeq mRNA;Acc:NM_001032828]	28	25	125	503	58	960	KLRD1
ENSMMUG00000002786	ENSG00000277734	-3.05042	5.05932	14.1274	0.000170839	0.0289212	NA	T cell receptor alpha constant [Source:HGNC Symbol;Acc:HGNC:12029]	34	43	114	360	89	1158	TRAC
ENSMMUG00000003200	ENSG00000121895	-3.0427	2.94367	11.9305	0.000552234	0.0474954	698617	transmembrane protein 156 [Source:HGNC Symbol;Acc:HGNC:26260]	11	10	21	66	29	264	TMEM156
ENSMMUG00000012254	ENSG00000179144	-3.02231	6.25163	17.8242	2.42e-05	0.0136777	NA	Uncharacterized protein [Source:UniProtKB/TrEMBL;Acc:F6UIN0]	98	114	210	1028	321	2442	GIMAP7
ENSMMUG00000002014	ENSG00000187608	-3.00893	6.03598	17.1906	3.38e-05	0.0152221	700141	Ubiquitin-like protein ISG15; Uncharacterized protein [Source:UniProtKB/TrEMBL;Acc:F7GS84]	58	110	195	4229	799	159	ISG15
ENSMMUG00000015969	ENSG00000075884	-3.00769	5.08853	14.0566	0.000177391	0.0289212	705311	Rho GTPase-activating protein 15; Uncharacterized protein [Source:UniProtKB/TrEMBL;Acc:F7H6M3]	43	32	135	358	100	1172	ARHGAP15
ENSMMUG00000008505	ENSG00000134326	-3.00608	5.2269	16.7194	4.33e-05	0.0152221	708602	cytidine monophosphate (UMP-CMP) kinase 2, mitochondrial [Source:HGNC Symbol;Acc:HGNC:27015]	64	52	85	2676	333	83	CMPK2
ENSMMUG00000002389	ENSG00000082074	-2.96299	6.72577	13.3901	0.000252963	0.0344705	693951	Uncharacterized protein [Source:UniProtKB/TrEMBL;Acc:F7GVT1]	117	196	274	946	334	3688	FYB
ENSMMUG00000021514	ENSG00000275313	-2.9418	3.50714	12.2182	0.000473255	0.0434927	574217	Macaca mulatta chemokine (C-C motif) ligand 4-like 1 (CCL4L1), mRNA. [Source:RefSeq mRNA;Acc:NM_001032873]	7	21	38	132	48	367	CCL4L1
ENSMMUG00000017327	ENSG00000138646	-2.92772	5.15393	18.184	2.01e-05	0.0126805	NA	HECT and RLD domain containing E3 ubiquitin protein ligase 5 [Source:HGNC Symbol;Acc:HGNC:24368]	25	57	132	2277	335	166	HERC5
ENSMMUG00000017533	ENSG00000100453	-2.87786	7.42411	12.6559	0.000374381	0.0397171	716518	granzyme B (granzyme 2, cytotoxic T-lymphocyte-associated serine esterase 1) [Source:HGNC Symbol;Acc:HGNC:4709]	159	239	728	2744	395	5569	GZMB
ENSMMUG00000012782	ENSG00000157601	-2.87776	8.89837	13.6021	0.000225936	0.0319692	715186	Macaca mulatta myxovirus (influenza virus) resistance 1, interferon-inducible protein p78 (mouse) (MX1), mRNA. [Source:RefSeq mRNA;Acc:NM_001079693]	575	634	1886	29992	6252	1047	MX1
ENSMMUG00000022096	ENSG00000117228	-2.82837	7.70925	15.8924	6.7e-05	0.0189257	694538	Uncharacterized protein [Source:UniProtKB/TrEMBL;Acc:F7A8B5]	159	423	720	4617	1088	5622	GBP1
ENSMMUG00000010273	ENSG00000137965	-2.82229	6.69868	22.7804	1.82e-06	0.00378754	NA	interferon-induced protein 44 [Source:HGNC Symbol;Acc:HGNC:16938]	130	133	439	5279	1456	620	IFI44
ENSMMUG00000015764	ENSG00000110031	-2.73553	5.32215	13.2613	0.000270935	0.0356441	702033	Leupaxin isoform 2; Uncharacterized protein [Source:UniProtKB/TrEMBL;Acc:F7HC66]	67	48	170	372	163	1318	LPXN
ENSMMUG00000018142	ENSG00000135114	-2.72569	3.61028	17.9224	2.3e-05	0.0136777	698943	2'-5'-oligoadenylate synthetase-like [Source:HGNC Symbol;Acc:HGNC:8090]	13	15	58	466	85	203	OASL
ENSMMUG00000017653	ENSG00000114013	-2.69681	4.22258	12.4701	0.000413515	0.0416334	714390	Macaca mulatta CD86 molecule (CD86), mRNA. [Source:RefSeq mRNA;Acc:NM_001042644]	25	31	74	236	71	588	CD86
ENSMMUG00000014832	ENSG00000133321	-2.67779	4.1911	13.4387	0.000246483	0.0338796	722189	retinoic acid receptor responder (tazarotene induced) 3 [Source:HGNC Symbol;Acc:HGNC:9869]	34	41	39	296	78	537	RARRES3
ENSMMUG00000019553	ENSG00000023445	-2.67049	5.8869	13.1574	0.000286379	0.0356441	702468	Uncharacterized protein [Source:UniProtKB/TrEMBL;Acc:F7FEI6]	95	78	266	519	285	1907	BIRC3
ENSMMUG00000016756	ENSG00000163584	-2.65777	5.92032	13.0443	0.000304213	0.0357361	695815	Uncharacterized protein [Source:UniProtKB/TrEMBL;Acc:F6WM46]	143	70	229	545	264	1970	RPL22L1
ENSMMUG00000003202	ENSG00000185745	-2.64336	7.19625	16.2622	5.52e-05	0.0174366	695683	interferon-induced protein with tetratricopeptide repeats 1 [Source:HGNC Symbol;Acc:HGNC:5407]	188	231	672	8865	1590	647	IFIT1
ENSMMUG00000013827	ENSG00000137959	-2.63065	4.27935	16.7317	4.31e-05	0.0152221	711365	interferon-induced protein 44-like [Source:HGNC Symbol;Acc:HGNC:17817]	27	26	90	1132	147	140	IFI44L
ENSMMUG00000003405	ENSG00000119917	-2.61452	7.64863	18.2557	1.93e-05	0.0126805	695344	interferon-induced protein with tetratricopeptide repeats 3 [Source:HGNC Symbol;Acc:HGNC:5411]	301	273	981	11201	1981	1456	IFIT3
ENSMMUG00000003272	ENSG00000136235	-2.61062	7.41348	14.7975	0.000119697	0.024257	704990	Uncharacterized protein [Source:UniProtKB/TrEMBL;Acc:F7E7X4]	410	296	479	2387	912	4995	GPNMB
ENSMMUG00000000662	ENSG00000185885	-2.56694	7.79093	21.1647	4.21e-06	0.00555747	697687	interferon induced transmembrane protein 1 [Source:HGNC Symbol;Acc:HGNC:5412]	319	419	925	8001	1999	3590	IFITM1
ENSMMUG00000018070	ENSG00000239713	-2.41155	4.73056	13.9238	0.000190368	0.0297935	574398	DNA dC->dU-editing enzyme APOBEC-3G [Source:UniProtKB/TrEMBL;Acc:F6XPP0]	49	50	118	713	97	646	APOBEC3G
ENSMMUG00000016614	ENSG00000268104	-2.38827	6.02389	11.7579	0.000605869	0.0496216	709598	solute carrier family 6 (amino acid transporter), member 14 [Source:HGNC Symbol;Acc:HGNC:11047]	153	103	299	344	659	1781	SLC6A14
ENSMMUG00000021930	ENSG00000100298	-2.38468	3.6441	11.8301	0.000582798	0.0491069	723811	Macaca mulatta apolipoprotein B mRNA editing enzyme, catalytic polypeptide-like 3H (APOBEC3H), mRNA. [Source:RefSeq mRNA;Acc:NM_001042372]	19	38	33	413	53	255	APOBEC3H
ENSMMUG00000010316	ENSG00000089127	-2.3623	5.19167	15.4452	8.49e-05	0.0212792	712265	Macaca mulatta 2',5'-oligoadenylate synthetase 1, 40/46kDa (OAS1), mRNA. [Source:RefSeq mRNA;Acc:NM_001083949]	73	73	155	2120	362	169	OAS1
ENSMMUG00000000245	ENSG00000137628	-2.26572	6.77945	20.4547	6.11e-06	0.00656435	693567	DEAD (Asp-Glu-Ala-Asp) box polypeptide 60 [Source:HGNC Symbol;Acc:HGNC:25942]	209	271	467	3441	1760	1102	DDX60
ENSMMUG00000010225	ENSG00000088827	-2.11783	5.16826	16.8186	4.11e-05	0.0152221	717470	sialic acid binding Ig-like lectin 1, sialoadhesin [Source:HGNC Symbol;Acc:HGNC:11127]	72	82	194	1651	325	344	SIGLEC1
ENSMMUG00000006786	ENSG00000111335	-2.11643	6.28331	12.4179	0.00042524	0.041803	712401	2'-5'-oligoadenylate synthetase 2, 69/71kDa [Source:HGNC Symbol;Acc:HGNC:8087]	162	98	583	4158	680	544	OAS2
ENSMMUG00000018921	ENSG00000171115	-2.03378	6.17436	14.489	0.000140979	0.0271762	713236	Uncharacterized protein [Source:UniProtKB/TrEMBL;Acc:F7FRE9]	171	147	442	2355	435	1304	GIMAP8
ENSMMUG00000003567	ENSG00000183347	-2.03108	6.67327	12.5997	0.000385804	0.0406561	694684	Uncharacterized protein [Source:UniProtKB/TrEMBL;Acc:F6RNS5]	227	293	477	2481	579	2242	GBP6
ENSMMUG00000005318	ENSG00000115415	-2.01072	8.26143	13.1705	0.000284397	0.0356441	693650	Signal transducer and activator of transcription [Source:UniProtKB/TrEMBL;Acc:F6WE02]	574	827	1762	10534	3658	3561	STAT1
ENSMMUG00000005613	ENSG00000138496	-2.0083	6.36583	16.8231	4.1e-05	0.0152221	714856	poly (ADP-ribose) polymerase family, member 9 [Source:HGNC Symbol;Acc:HGNC:24118]	196	178	499	3189	961	814	PARP9
ENSMMUG00000021218	ENSG00000107201	-1.90606	5.98157	13.0507	0.000303172	0.0357361	704638	Macaca mulatta DEAD (Asp-Glu-Ala-Asp) box polypeptide 58 (DDX58), mRNA. [Source:RefSeq mRNA;Acc:NM_001042668]	130	148	437	2817	691	470	DDX58
ENSMMUG00000004015	ENSG00000133106	-1.79811	5.21814	13.6467	0.000220628	0.0319431	700208	epithelial stromal interaction 1 (breast) [Source:HGNC Symbol;Acc:HGNC:16465]	111	125	161	1439	335	413	EPSTI1
ENSMMUG00000023151	ENSG00000115267	-1.76234	6.46844	12.2943	0.000454336	0.0424952	702024	Macaca mulatta interferon induced with helicase C domain 1 (IFIH1), mRNA. [Source:RefSeq mRNA;Acc:NM_001047123]	224	207	662	3460	893	877	IFIH1
ENSMMUG00000017595	ENSG00000162073	1.86257	4.52158	12.0776	0.000510302	0.0450633	699484	Uncharacterized protein [Source:UniProtKB/TrEMBL;Acc:F6Z3K7]	246	208	479	156	125	45	PAQR4
ENSMMUG00000017640	ENSG00000196914	1.88454	5.33287	16.7837	4.19e-05	0.0152221	712096	Rho guanine nucleotide exchange factor (GEF) 12 [Source:HGNC Symbol;Acc:HGNC:14193]	508	344	781	338	162	103	ARHGEF12
ENSMMUG00000002419	ENSG00000259803	1.89528	5.7668	16.1446	5.87e-05	0.0179884	712670	solute carrier family 22, member 31 [Source:HGNC Symbol;Acc:HGNC:27091]	703	640	681	436	204	161	SLC22A31
ENSMMUG00000008387	ENSG00000063245	1.94272	6.27567	12.3629	0.000437953	0.0419559	702956	epsin 1 [Source:HGNC Symbol;Acc:HGNC:21604]	1175	722	1123	817	324	92	EPN1
ENSMMUG00000019292	ENSG00000137166	1.95278	5.30015	13.1821	0.000282637	0.0356441	693943	Uncharacterized protein [Source:UniProtKB/TrEMBL;Acc:F7FNY7]	531	418	570	365	181	50	FOXP4
ENSMMUG00000021023	ENSG00000142279	1.96041	5.42637	13.0244	0.000307466	0.0357361	717999	Wilms tumor 1 interacting protein [Source:HGNC Symbol;Acc:HGNC:20964]	514	468	697	438	182	51	WTIP
ENSMMUG00000014381	ENSG00000169733	1.97525	5.69051	12.202	0.000477371	0.0436173	NA	RFNG O-fucosylpeptide 3-beta-N-acetylglucosaminyltransferase [Source:HGNC Symbol;Acc:HGNC:9974]	779	546	637	504	230	56	RFNG
ENSMMUG00000011388	ENSG00000125520	2.00885	5.46401	12.1038	0.000503192	0.0447213	695278	SLC2A4 regulator [Source:HGNC Symbol;Acc:HGNC:15930]	588	515	573	503	161	44	SLC2A4RG
ENSMMUG00000003579	ENSG00000063660	2.06608	5.63799	12.5465	0.000396941	0.0412512	698326	Glypican-1; Uncharacterized protein [Source:UniProtKB/TrEMBL;Acc:F6VPW9]	740	445	831	466	220	40	GPC1
ENSMMUG00000029165	ENSG00000182492	2.07166	6.00224	14.908	0.000112884	0.0235963	697544	Uncharacterized protein [Source:UniProtKB/TrEMBL;Acc:F7ESP4]	1045	326	1439	672	191	108	BGN
ENSMMUG00000012534	ENSG00000245848	2.07464	4.40044	12.3952	0.000430441	0.041803	717153	Uncharacterized protein [Source:UniProtKB/TrEMBL;Acc:F7AZI6]	330	194	318	239	67	23	CEBPA
ENSMMUG00000012338	ENSG00000187079	2.10669	4.4831	15.0438	0.000105042	0.0227452	700954	TEA domain family member 1 (SV40 transcriptional enhancer factor) [Source:HGNC Symbol;Acc:HGNC:11714]	313	232	344	194	85	33	TEAD1
ENSMMUG00000013530	ENSG00000122778	2.11004	2.94533	12.4793	0.000411476	0.0416334	710668	Uncharacterized protein [Source:UniProtKB/TrEMBL;Acc:F7HS00]	118	68	125	57	26	18	KIAA1549
ENSMMUG00000006064	ENSG00000142409	2.13261	4.80687	12.7742	0.000351425	0.0388459	703991	Uncharacterized protein; Zinc finger protein 787 [Source:UniProtKB/TrEMBL;Acc:F6ZIP9]	480	291	305	306	87	30	ZNF787
ENSMMUG00000010961	ENSG00000130175	2.16576	6.26715	13.8672	0.000196193	0.030109	NA	protein kinase C substrate 80K-H [Source:HGNC Symbol;Acc:HGNC:9411]	1248	664	1240	798	262	68	PRKCSH
ENSMMUG00000010875	ENSG00000008441	2.20758	6.06878	14.6836	0.00012715	0.0253603	717108	nuclear factor I/X (CCAAT-binding transcription factor) [Source:HGNC Symbol;Acc:HGNC:7788]	1180	572	978	701	206	65	NFIX
ENSMMUG00000030237	ENSG00000123989	2.20921	5.11474	17.0278	3.68e-05	0.0152221	703860	Chondroitin sulfate synthase 2 isoform 1; Uncharacterized protein [Source:UniProtKB/TrEMBL;Acc:F6ZK43]	658	252	520	305	115	48	CHPF
ENSMMUG00000032665	ENSG00000071655	2.21541	6.10267	12.6674	0.000372088	0.0397171	708302	Methyl-CpG-binding domain protein 3; Uncharacterized protein [Source:UniProtKB/TrEMBL;Acc:F7FHB9]	1128	695	900	736	222	46	MBD3
ENSMMUG00000016305	ENSG00000268173	2.21913	4.10154	12.999	0.000311664	0.0357772	719367	Phosphatidylinositol 3-kinase regulatory subunit beta; Uncharacterized protein [Source:UniProtKB/TrEMBL;Acc:F7EP57]	248	186	251	169	57	15	PIK3R2
ENSMMUG00000012743	ENSG00000198576	2.21924	5.26552	12.3963	0.000430189	0.041803	702690	activity-regulated cytoskeleton-associated protein [Source:HGNC Symbol;Acc:HGNC:648]	661	333	576	237	200	25	ARC
ENSMMUG00000029603	ENSG00000131771	2.22277	3.62141	15.1335	0.000100172	0.0225992	574203	Protein phosphatase 1 regulatory subunit 1B isoform 1; Uncharacterized protein [Source:UniProtKB/TrEMBL;Acc:F7CTZ0]	110	156	235	76	27	44	PPP1R1B
ENSMMUG00000001048	ENSG00000162430	2.30596	4.8054	12.3669	0.000437006	0.0419559	719707	selenoprotein N, 1 [Source:HGNC Symbol;Acc:HGNC:15999]	365	256	575	280	92	12	SEPN1
ENSMMUG00000018298	ENSG00000198816	2.32756	5.08177	15.1545	9.91e-05	0.0225992	707823	zinc finger protein 358 [Source:HGNC Symbol;Acc:HGNC:16838]	553	337	487	258	135	24	ZNF358
ENSMMUG00000016381	ENSG00000218891	2.33984	5.15083	12.5034	0.000406213	0.0416334	701452	zinc finger protein 579 [Source:HGNC Symbol;Acc:HGNC:26646]	580	437	346	350	112	19	ZNF579
ENSMMUG00000002057	ENSG00000105738	2.34435	6.13473	15.082	0.000102938	0.0225992	714601	Uncharacterized protein [Source:UniProtKB/TrEMBL;Acc:F6WPY0]	1055	769	1010	720	194	51	SIPA1L3
ENSMMUG00000007285	ENSG00000179943	2.41573	3.0176	11.9459	0.000547681	0.0474954	NA	FLT3-interacting zinc finger 1 [Source:HGNC Symbol;Acc:HGNC:25917]	139	87	99	73	24	5	FIZ1
ENSMMUG00000031069	ENSG00000075618	2.43264	4.69991	12.1023	0.000503599	0.0447213	NA	fascin actin-bundling protein 1 [Source:HGNC Symbol;Acc:HGNC:11148]	444	190	497	322	42	12	FSCN1
ENSMMUG00000013242	ENSG00000112902	2.44115	5.94521	15.1545	9.91e-05	0.0225992	696019	Semaphorin-5A; Uncharacterized protein [Source:UniProtKB/TrEMBL;Acc:F6TR62]	1077	533	989	511	208	32	SEMA5A
ENSMMUG00000018305	ENSG00000182095	2.45316	6.93834	14.14	0.000169695	0.0289212	NA	trinucleotide repeat containing 18 [Source:HGNC Symbol;Acc:HGNC:11962]	1883	1461	1542	1300	274	77	TNRC18
ENSMMUG00000007841	ENSG00000004776	2.45468	3.30065	13.1747	0.000283751	0.0356441	710760	Heat shock protein beta-6; Uncharacterized protein [Source:UniProtKB/TrEMBL;Acc:F6PQ65]	200	75	136	104	12	14	HSPB6
ENSMMUG00000008340	ENSG00000185274	2.46779	1.55362	12.2664	0.000461195	0.042883	695207	Putative polypeptide N-acetylgalactosaminyltransferase-like protein 3; Uncharacterized protein [Source:UniProtKB/TrEMBL;Acc:F6Y9A8]	38	24	63	17	8	5	WBSCR17
ENSMMUG00000022070	ENSG00000186493	2.51134	4.22377	15.554	8.02e-05	0.0211042	NA	chromosome 5 open reading frame 38 [Source:HGNC Symbol;Acc:HGNC:24226]	338	220	178	119	66	17	C5orf38
ENSMMUG00000012272	ENSG00000110400	2.52167	3.14902	12.9679	0.000316873	0.0357772	710072	Uncharacterized protein [Source:UniProtKB/TrEMBL;Acc:F7HBJ8]	154	85	131	68	29	4	PVRL1
ENSMMUG00000010995	ENSG00000185236	2.544	5.99861	14.373	0.000149935	0.0281546	707462	Ras-related protein Rab-11B; Uncharacterized protein [Source:UniProtKB/TrEMBL;Acc:F6S443]	1081	655	914	589	172	24	RAB11B
ENSMMUG00000017766	ENSG00000177508	2.54937	3.38351	12.3016	0.000452566	0.0424952	704386	iroquois homeobox 3 [Source:HGNC Symbol;Acc:HGNC:14360]	129	117	199	58	45	3	IRX3
ENSMMUG00000029416	ENSG00000125534	2.58237	5.68606	17.6088	2.71e-05	0.0142966	719608	Pancreatic progenitor cell differentiation and proliferation factor; Uncharacterized protein [Source:UniProtKB/TrEMBL;Acc:F6W3F1]	896	579	607	422	140	32	PPDPF
ENSMMUG00000005185	ENSG00000120949	2.60438	3.86867	14.3327	0.000153179	0.0281546	NA	tumor necrosis factor receptor superfamily, member 8 [Source:HGNC Symbol;Acc:HGNC:11923]	307	136	155	130	33	9	TNFRSF8
ENSMMUG00000006124	ENSG00000125817	2.64335	6.53488	16.0175	6.28e-05	0.018371	718571	centromere protein B, 80kDa [Source:HGNC Symbol;Acc:HGNC:1852]	1733	807	1428	699	275	39	CENPB
ENSMMUG00000012442	ENSG00000159335	2.68742	6.90879	19.0778	1.25e-05	0.0110204	705999	parathymosin [Source:HGNC Symbol;Acc:HGNC:9629]	2436	1385	901	901	237	150	PTMS
ENSMMUG00000015329	ENSG00000136327	2.68957	0.816274	11.8307	0.000582634	0.0491069	696564	NK2 homeobox 8 [Source:HGNC Symbol;Acc:HGNC:16364]	22	21	28	10	4	2	NKX2-8
ENSMMUG00000006441	ENSG00000163251	2.72032	1.82394	12.4298	0.000422544	0.041803	710796	Uncharacterized protein [Source:UniProtKB/TrEMBL;Acc:F7GI70]	48	50	46	19	12	2	FZD5
ENSMMUG00000011713	ENSG00000187867	2.73516	4.1166	14.2877	0.000156886	0.028327	100426279	paralemmin 3 [Source:HGNC Symbol;Acc:HGNC:33274]	372	193	127	58	72	13	PALM3
ENSMMUG00000020903	ENSG00000141905	2.77569	5.17557	17.5428	2.81e-05	0.0143236	721702	nuclear factor I/C (CCAAT-binding transcription factor) [Source:HGNC Symbol;Acc:HGNC:7786]	658	351	536	316	70	14	NFIC
ENSMMUG00000017600	ENSG00000205903	2.79351	3.5988	16.3183	5.35e-05	0.0172731	NA	zinc finger protein 316 [Source:HGNC Symbol;Acc:HGNC:13843]	194	135	186	115	14	8	ZNF316
ENSMMUG00000015889	ENSG00000120903	2.83627	1.16227	11.8071	0.000590041	0.0491069	712868	cholinergic receptor, nicotinic, alpha 2 (neuronal) [Source:HGNC Symbol;Acc:HGNC:1956]	32	36	20	15	2	4	CHRNA2
ENSMMUG00000012648	ENSG00000278016	2.84378	1.75977	12.9736	0.00031591	0.0357772	709184	tigger transposable element derived 5 [Source:HGNC Symbol;Acc:HGNC:18336]	56	40	45	23	8	1	TIGD5
ENSMMUG00000003398	ENSG00000273889	2.89128	4.74773	20.2464	6.81e-06	0.00672598	698513	family with sequence similarity 83, member H [Source:HGNC Symbol;Acc:HGNC:24797]	471	333	300	181	61	14	FAM83H
ENSMMUG00000013539	ENSG00000261221	2.94189	4.08745	15.6927	7.45e-05	0.0206629	NA	zinc finger protein 865 [Source:HGNC Symbol;Acc:HGNC:38705]	319	183	219	137	30	4	ZNF865
ENSMMUG00000018312	ENSG00000183248	2.96717	1.10914	11.7737	0.000600729	0.0494569	710443	Uncharacterized protein [Source:UniProtKB/TrEMBL;Acc:F7AVI8]	38	33	14	14	3	2	FLJ22184
ENSMMUG00000003439	ENSG00000233493	3.26389	3.93624	16.1288	5.92e-05	0.0179884	700478	transmembrane protein 238 [Source:HGNC Symbol;Acc:HGNC:40042]	286	235	89	74	35	3	TMEM238
ENSMMUG00000010222	ENSG00000181588	3.3237	1.8944	17.4001	3.03e-05	0.014958	NA	Putative uncharacterized protein [Source:UniProtKB/TrEMBL;Acc:G7NL56]	67	45	49	23	3	2	MEX3D
ENSMMUG00000013656	ENSG00000273768	4.51779	2.29748	13.6472	0.000220565	0.0319431	NA	U1 spliceosomal RNA [Source:RFAM;Acc:RF00003]	43	145	2	14	1	3	U1
ENSMMUG00000020207	ENSG00000095917	4.7899	2.9637	40.5386	1.93e-10	3.05e-06	NA	tryptase delta 1 [Source:HGNC Symbol;Acc:HGNC:14118]	183	84	95	11	4	4	TPSD1
ENSMMUG00000018519	ENSG00000196208	4.8604	1.2829	29.5958	5.32e-08	0.00021031	697434	Uncharacterized protein [Source:UniProtKB/TrEMBL;Acc:F6US51]	28	22	71	3	1	1	GREB1
*Fold change values were calculated by dividing the control over the day 3 counts, therefore, postive logFC values show down-regulated DEGs and negative logFC values show up-regulated DEGs
