# Supplementary material for: Genomic and functional analysis of the host response to acute simian varicella infection in the lung
Source: Sci Rep. 2016 Sep 28;6:34164. doi: 10.1038/srep34164 (PMC5039758; doi:10.1038/srep34164)
Supplement: Supplementary Dataset 2 [file srep34164-s3.xls]

## Sheet: Sheet1
Supplemental Dataset S2: Differentially expressed genes found on day 7 post infection
Macaque Ensembl Gene ID	Human gene homolog	t0.t7_logFC*	t0.t7_logCPM	t0.t7_LR	t0.t7_PValue	t0.t7_FDR	entrezgene	description	Control 1	Control 2	Control 3	day 7_1	day 7_2	day 7_3	Gene name
ENSMMUG00000018314	ENSG00000133328	-7.6758	4.10973	36.1408	1.84e-09	2.62e-06	722182	HRAS-like suppressor 2 [Source:HGNC Symbol;Acc:HGNC:17824]	1	2	1	820	93	9	HRASLS2
ENSMMUG00000009784	ENSG00000108700	-7.08476	5.30303	41.7083	1.06e-10	5.54e-07	574179	Macaca mulatta chemokine (C-C motif) ligand 8 (CCL8), mRNA. [Source:RefSeq mRNA;Acc:NM_001032851]	3	5	8	1494	618	17	CCL8
ENSMMUG00000020903	ENSG00000169245	-7.01425	8.03664	36.1661	1.81e-09	2.62e-06	574243	Macaca mulatta chemokine (C-X-C motif) ligand 10 (CXCL10), mRNA. [Source:RefSeq mRNA;Acc:NM_001032892]	9	39	70	8895	5308	100	CXCL10
ENSMMUG00000007410	ENSG00000188820	-6.51715	5.61951	25.1155	5.4e-07	0.000140861	715967	Uncharacterized protein [Source:UniProtKB/TrEMBL;Acc:F6SXL3]	4	18	1	2342	282	31	FAM26F
ENSMMUG00000013250	ENSG00000115009	-6.27566	4.70612	30.0674	4.17e-08	2.11e-05	574182	Macaca mulatta chemokine (C-C motif) ligand 20 (CCL20), mRNA. [Source:RefSeq mRNA;Acc:NM_001032854]	10	4	3	393	976	7	CCL20
ENSMMUG00000020904	ENSG00000169248	-6.21022	7.49521	30.3401	3.63e-08	1.95e-05	574372	Macaca mulatta chemokine (C-X-C motif) ligand 11 (CXCL11), mRNA. [Source:RefSeq mRNA;Acc:NM_001032950]	7	74	35	7291	2235	174	CXCL11
ENSMMUG00000002014	ENSG00000170961	-6.15252	3.71407	29.2738	6.28e-08	2.82e-05	703353	Hyaluronan synthase 2; Uncharacterized protein [Source:UniProtKB/TrEMBL;Acc:F6UTD9]	1	3	6	508	176	4	HAS2
ENSMMUG00000022850	ENSG00000163661	-6.14686	6.38448	33.9453	5.67e-09	5.23e-06	704985	pentraxin 3, long [Source:HGNC Symbol;Acc:HGNC:9692]	12	15	44	3424	1059	35	PTX3
ENSMMUG00000000288	ENSG00000108691	-5.97309	6.75636	39.7297	2.92e-10	7.95e-07	574138	Macaca mulatta chemokine (C-C motif) ligand 2 (CCL2), mRNA. [Source:RefSeq mRNA;Acc:NM_001032821]	24	25	49	3031	2681	67	CCL2
ENSMMUG00000012235	ENSG00000120217	-5.89994	5.27542	25.1185	5.39e-07	0.000140861	716043	Macaca mulatta CD274 molecule (CD274), mRNA. [Source:RefSeq mRNA;Acc:NM_001083889]	5	14	15	1874	200	12	CD274
ENSMMUG00000001819	ENSG00000187608	-5.89156	8.56035	34.1877	5e-09	5.23e-06	700141	Ubiquitin-like protein ISG15; Uncharacterized protein [Source:UniProtKB/TrEMBL;Acc:F7GS84]	58	110	195	13968	6056	279	ISG15
ENSMMUG00000006441	ENSG00000135114	-5.47015	5.94965	38.8831	4.5e-10	1.01e-06	698943	2'-5'-oligoadenylate synthetase-like [Source:HGNC Symbol;Acc:HGNC:8090]	13	15	58	2071	1102	75	OASL
ENSMMUG00000016671	ENSG00000139572	-5.40142	3.8343	23.7318	1.11e-06	0.000214451	705309	Inflammation-related G-protein coupled receptor EX33; Uncharacterized protein [Source:UniProtKB/TrEMBL;Acc:F6W0J1]	3	3	14	681	48	12	GPR84
ENSMMUG00000020177	ENSG00000110079	-5.25279	4.47347	18.1306	2.06e-05	0.00173943	698027	membrane-spanning 4-domains, subfamily A, member 4A [Source:HGNC Symbol;Acc:HGNC:13371]	3	6	27	1089	84	4	MS4A4A
ENSMMUG00000013530	ENSG00000110077	-5.09485	6.20644	25.0564	5.57e-07	0.000140861	697689	membrane-spanning 4-domains, subfamily A, member 6A [Source:HGNC Symbol;Acc:HGNC:13375]	23	42	49	3453	427	49	MS4A6A
ENSMMUG00000008524	ENSG00000204010	-5.00225	7.21107	30.7292	2.97e-08	1.72e-05	722130	interferon-induced protein with tetratricopeptide repeats 1B [Source:HGNC Symbol;Acc:HGNC:23442]	33	42	225	2416	5039	200	IFIT1B
ENSMMUG00000015969	ENSG00000134321	-4.96443	5.99215	29.6912	5.07e-08	2.41e-05	708720	Radical S-adenosyl methionine domain-containing protein 2; Uncharacterized protein [Source:UniProtKB/TrEMBL;Acc:F6XVY4]	39	19	60	2681	613	57	RSAD2
ENSMMUG00000000662	ENSG00000117228	-4.91811	9.45291	33.0212	9.12e-09	7.15e-06	694538	Uncharacterized protein [Source:UniProtKB/TrEMBL;Acc:F7A8B5]	159	423	720	18590	15367	1742	GBP1
ENSMMUG00000014402	ENSG00000085265	-4.8897	6.91593	24.9704	5.82e-07	0.000144955	712405	ficolin (collagen/fibrinogen domain containing) 1 [Source:HGNC Symbol;Acc:HGNC:3623]	34	53	158	5634	570	148	FCN1
ENSMMUG00000018312	ENSG00000133321	-4.88615	6.04141	31.3178	2.19e-08	1.64e-05	722189	retinoic acid receptor responder (tazarotene induced) 3 [Source:HGNC Symbol;Acc:HGNC:9869]	34	41	39	2221	1168	57	RARRES3
ENSMMUG00000030520	ENSG00000138135	-4.87345	3.01305	25.2858	4.94e-07	0.000136448	694532	Uncharacterized protein [Source:UniProtKB/TrEMBL;Acc:F7EC50]	4	4	6	307	90	7	CH25H
ENSMMUG00000015151	ENSG00000134460	-4.7619	4.26175	19.2767	1.13e-05	0.00114436	574300	Macaca mulatta interleukin 2 receptor, alpha (IL2RA), mRNA. [Source:RefSeq mRNA;Acc:NM_001032917]	18	8	10	931	47	15	IL2RA
ENSMMUG00000012331	ENSG00000139209	-4.73829	3.2468	24.8786	6.11e-07	0.00014591	702354	Na(+)-coupled neutral amino acid transporter 4; Uncharacterized protein [Source:UniProtKB/TrEMBL;Acc:F7FHU9]	1	5	14	321	142	11	SLC38A4
ENSMMUG00000001597	ENSG00000145649	-4.72045	5.1851	22.2489	2.4e-06	0.000395455	705712	granzyme A (granzyme 1, cytotoxic T-lymphocyte-associated serine esterase 3) [Source:HGNC Symbol;Acc:HGNC:4708]	12	10	66	1638	227	32	GZMA
ENSMMUG00000011426	ENSG00000102265	-4.6808	9.37224	20.958	4.69e-06	0.000651686	574348	Macaca mulatta TIMP metallopeptidase inhibitor 1 (TIMP1), mRNA. [Source:RefSeq mRNA;Acc:NM_001032939]	407	345	696	30895	3590	565	TIMP1
ENSMMUG00000020902	ENSG00000138755	-4.67467	4.5073	24.154	8.89e-07	0.000185995	574336	Macaca mulatta chemokine (C-X-C motif) ligand 9 (CXCL9), mRNA. [Source:RefSeq mRNA;Acc:NM_001032936]	3	25	14	893	223	39	CXCL9
ENSMMUG00000004185	ENSG00000119922	-4.59884	9.33015	23.0154	1.61e-06	0.00028324	695452	Interferon-induced protein with tetratricopeptide repeats 2; Uncharacterized protein [Source:UniProtKB/TrEMBL;Acc:F6X2M0]	299	335	932	24893	8398	528	IFIT2
ENSMMUG00000022243	ENSG00000125148	-4.58801	7.9247	22.1936	2.46e-06	0.000402751	700719	metallothionein 2A [Source:HGNC Symbol;Acc:HGNC:7406]	178	125	260	11322	1246	220	MT2A
ENSMMUG00000007506	ENSG00000163823	-4.51871	4.68413	18.1886	2e-05	0.00171496	574188	Macaca mulatta chemokine (C-C motif) receptor 1 (CCR1), mRNA. [Source:RefSeq mRNA;Acc:NM_001032858]	11	10	47	1157	173	8	CCR1
ENSMMUG00000021887	ENSG00000163993	-4.51788	7.66159	18.6946	1.53e-05	0.00144105	710510	Uncharacterized protein [Source:UniProtKB/TrEMBL;Acc:F6PWQ7]	109	141	233	9652	979	93	S100P
ENSMMUG00000011218	ENSG00000196136	-4.4567	7.68655	21.2416	4.05e-06	0.000572147	574106	Alpha-1-antichymotrypsin; Uncharacterized protein [Source:UniProtKB/TrEMBL;Acc:F6SL79]	186	178	83	6185	4471	106	SERPINA3
ENSMMUG00000015329	ENSG00000157601	-4.45513	10.1612	28.5228	9.26e-08	3.67e-05	715186	Macaca mulatta myxovirus (influenza virus) resistance 1, interferon-inducible protein p78 (mouse) (MX1), mRNA. [Source:RefSeq mRNA;Acc:NM_001079693]	575	634	1886	32966	22005	2791	MX1
ENSMMUG00000023801	ENSG00000148346	-4.43632	7.36876	19.4633	1.03e-05	0.0010869	697208	lipocalin 2 [Source:HGNC Symbol;Acc:HGNC:6526]	79	150	166	7398	1226	82	LCN2
ENSMMUG00000005568	ENSG00000163762	-4.40934	1.90205	24.868	6.14e-07	0.00014591	712063	Uncharacterized protein [Source:UniProtKB/TrEMBL;Acc:F7GB75]	3	2	4	116	23	26	TM4SF18
ENSMMUG00000002455	ENSG00000064886	-4.37343	6.10929	24.3704	7.95e-07	0.000173159	705024	chitinase 3-like 2 [Source:HGNC Symbol;Acc:HGNC:1933]	30	73	63	1866	1644	49	CHI3L2
ENSMMUG00000030303	ENSG00000163739	-4.37219	3.21399	19.1627	1.2e-05	0.00119173	574222	Macaca mulatta chemokine (C-X-C motif) ligand 1 (melanoma growth stimulating activity, alpha) (CXCL1), mRNA. [Source:RefSeq mRNA;Acc:NM_001032878]	6	5	13	389	70	5	CXCL1
ENSMMUG00000002308	ENSG00000187474	-4.34823	2.29257	15.512	8.2e-05	0.00440418	719802	formyl peptide receptor 3 [Source:HGNC Symbol;Acc:HGNC:3828]	2	2	9	214	18	4	FPR3
ENSMMUG00000012782	ENSG00000089127	-4.34736	6.77698	28.5021	9.36e-08	3.67e-05	712265	Macaca mulatta 2',5'-oligoadenylate synthetase 1, 40/46kDa (OAS1), mRNA. [Source:RefSeq mRNA;Acc:NM_001083949]	73	73	155	4128	1363	147	OAS1
ENSMMUG00000000663	ENSG00000183347	-4.33911	8.53617	30.8451	2.79e-08	1.72e-05	694684	Uncharacterized protein [Source:UniProtKB/TrEMBL;Acc:F6RNS5]	227	293	477	13498	3977	1085	GBP6
ENSMMUG00000015345	ENSG00000147697	-4.32322	2.14974	13.0727	0.000299629	0.0107798	695343	Uncharacterized protein [Source:UniProtKB/TrEMBL;Acc:F6SPK4]	2	6	1	189	22	2	GSDMC
ENSMMUG00000016618	ENSG00000242550	-4.31667	2.33006	19.8969	8.17e-06	0.000944318	100430164	serpin peptidase inhibitor, clade B (ovalbumin), member 10 [Source:HGNC Symbol;Acc:HGNC:8942]	1	4	8	189	41	9	SERPINB10
ENSMMUG00000025862	ENSG00000202479	-4.31474	1.12205	14.7779	0.000120948	0.0056802	NA	Small nucleolar RNA SNORD14 [Source:RFAM;Acc:RF00016]	1	1	3	68	28	1	SNORD14
ENSMMUG00000013945	ENSG00000138061	-4.28726	5.00515	18.0884	2.11e-05	0.00175022	710385	Cytochrome P450 1B1; Uncharacterized protein [Source:UniProtKB/TrEMBL;Acc:F6SEA8]	25	11	63	1468	174	18	CYP1B1
ENSMMUG00000022311	ENSG00000145287	-4.26239	8.15279	22.0137	2.71e-06	0.000428922	693310	Placenta-specific gene 8 protein; Protein C15; Uncharacterized protein [Source:UniProtKB/TrEMBL;Acc:F6U372]	243	117	532	11116	3412	247	PLAC8
ENSMMUG00000010316	ENSG00000138646	-4.24662	6.14755	35.894	2.08e-09	2.72e-06	NA	HECT and RLD domain containing E3 ubiquitin protein ligase 5 [Source:HGNC Symbol;Acc:HGNC:24368]	25	57	132	1984	1276	223	HERC5
ENSMMUG00000017533	ENSG00000185745	-4.23692	8.45116	24.6394	6.91e-07	0.000161832	695683	interferon-induced protein with tetratricopeptide repeats 1 [Source:HGNC Symbol;Acc:HGNC:5407]	188	231	672	10053	7503	396	IFIT1
ENSMMUG00000014926	ENSG00000133106	-4.20687	7.12877	46.2864	1.02e-11	1.6e-07	700208	epithelial stromal interaction 1 (breast) [Source:HGNC Symbol;Acc:HGNC:16465]	111	125	161	3777	1857	853	EPSTI1
ENSMMUG00000009851	ENSG00000137757	-4.17048	3.93257	21.4737	3.59e-06	0.000531708	704964	caspase 5, apoptosis-related cysteine peptidase [Source:HGNC Symbol;Acc:HGNC:1506]	12	10	24	644	106	16	CASP5
ENSMMUG00000001569	ENSG00000137959	-4.12868	5.41513	29.56	5.42e-08	2.5e-05	711365	interferon-induced protein 44-like [Source:HGNC Symbol;Acc:HGNC:17817]	27	26	90	1331	735	73	IFI44L
ENSMMUG00000030216	ENSG00000274221	-4.11017	3.4319	13.7974	0.000203621	0.00829609	619514	Macaca mulatta chemokine (C-C motif) ligand 3 (CCL3), mRNA. [Source:RefSeq mRNA;Acc:NM_001034200]	8	9	15	510	27	4	CCL3
ENSMMUG00000018132	ENSG00000158859	-4.10154	1.20947	13.0185	0.000308434	0.0110459	NA	ADAM metallopeptidase with thrombospondin type 1 motif, 4 [Source:HGNC Symbol;Acc:HGNC:220]	1	2	3	89	12	2	ADAMTS4
ENSMMUG00000010273	ENSG00000189057	-4.0947	2.41332	19.2013	1.18e-05	0.00117529	NA	family with sequence similarity 111, member B [Source:HGNC Symbol;Acc:HGNC:24200]	2	3	12	182	64	7	FAM111B
ENSMMUG00000010314	ENSG00000138642	-4.07584	7.5736	33.4604	7.27e-09	6e-06	NA	Uncharacterized protein [Source:UniProtKB/TrEMBL;Acc:F6RI57]	125	152	364	4787	4131	494	HERC6
ENSMMUG00000005885	ENSG00000112096	-4.06688	6.31927	26.8587	2.19e-07	7.88e-05	574097	Macaca mulatta Mn-superoxide dismutase (LOC574097), mRNA. [Source:RefSeq mRNA;Acc:NM_001032805]	59	52	166	2003	1944	92	SOD2
ENSMMUG00000003364	ENSG00000140379	-4.06403	5.45613	19.5245	9.93e-06	0.0010598	712571	Uncharacterized protein [Source:UniProtKB/TrEMBL;Acc:F7E8V5]	29	19	114	1747	469	31	BCL2A1
ENSMMUG00000005001	ENSG00000119917	-4.063	8.76848	23.0745	1.56e-06	0.000277789	695344	interferon-induced protein with tetratricopeptide repeats 3 [Source:HGNC Symbol;Acc:HGNC:5411]	301	273	981	13415	8233	554	IFIT3
ENSMMUG00000029234	ENSG00000175643	-4.0541	1.57324	15.1858	9.74e-05	0.00491422	711569	RecQ mediated genome instability 2 [Source:HGNC Symbol;Acc:HGNC:28349]	1	2	6	114	13	7	RMI2
ENSMMUG00000010258	ENSG00000145416	-4.03457	3.51404	15.429	8.57e-05	0.00453965	NA	membrane-associated ring finger (C3HC4) 1, E3 ubiquitin protein ligase [Source:HGNC Symbol;Acc:HGNC:26077]	9	5	26	509	55	6	MARCH1
ENSMMUG00000017653	ENSG00000169679	-4.01037	2.66201	14.169	0.000167101	0.0072208	696598	BUB1 mitotic checkpoint serine/threonine kinase [Source:HGNC Symbol;Acc:HGNC:1148]	3	2	18	276	20	8	BUB1
ENSMMUG00000019304	ENSG00000131203	-4.00625	8.65458	23.7621	1.09e-06	0.000213739	574370	Macaca mulatta indoleamine 2,3-dioxygenase 1 (IDO1), mRNA. [Source:RefSeq mRNA;Acc:NM_001077483]	146	487	705	14072	4550	1218	IDO1
ENSMMUG00000013922	ENSG00000112195	-3.97886	3.7783	13.0789	0.000298637	0.0107766	719749	Uncharacterized protein [Source:UniProtKB/TrEMBL;Acc:F6SMI6]	4	4	48	629	43	12	TREML2
ENSMMUG00000008505	ENSG00000111335	-3.97345	7.73369	20.0121	7.7e-06	0.000907576	712401	2'-5'-oligoadenylate synthetase 2, 69/71kDa [Source:HGNC Symbol;Acc:HGNC:8087]	162	98	583	7534	3179	185	OAS2
ENSMMUG00000009238	ENSG00000115602	-3.95912	3.17712	16.4395	5.02e-05	0.00312645	711893	interleukin 1 receptor-like 1 [Source:HGNC Symbol;Acc:HGNC:5998]	12	4	15	395	37	10	IL1RL1
ENSMMUG00000005185	ENSG00000117152	-3.94228	2.19856	16.49	4.89e-05	0.00306869	693383	regulator of G-protein signaling 4 [Source:HGNC Symbol;Acc:HGNC:10000]	6	4	4	24	177	9	RGS4
ENSMMUG00000010961	ENSG00000092853	-3.93311	2.53709	18.411	1.78e-05	0.00159574	712338	claspin [Source:HGNC Symbol;Acc:HGNC:19715]	3	4	14	219	20	26	CLSPN
ENSMMUG00000002350	ENSG00000137965	-3.89849	7.48017	30.8864	2.74e-08	1.72e-05	NA	interferon-induced protein 44 [Source:HGNC Symbol;Acc:HGNC:16938]	130	133	439	4346	3927	470	IFI44
ENSMMUG00000013257	ENSG00000185885	-3.8963	8.79208	22.1404	2.53e-06	0.000409817	697687	interferon induced transmembrane protein 1 [Source:HGNC Symbol;Acc:HGNC:5412]	319	419	925	16702	4706	839	IFITM1
ENSMMUG00000014293	ENSG00000105499	-3.8353	7.42309	24.5455	7.26e-07	0.000167411	NA	phospholipase A2, group IVC (cytosolic, calcium-independent) [Source:HGNC Symbol;Acc:HGNC:9037]	51	312	203	4717	2400	875	PLA2G4C
ENSMMUG00000001000	ENSG00000151364	-3.82906	3.34981	14.5132	0.000139178	0.00630966	699580	Uncharacterized protein [Source:UniProtKB/TrEMBL;Acc:F6SQT0]	12	2	28	425	68	7	KCTD14
ENSMMUG00000011338	ENSG00000158714	-3.79547	4.92094	16.4728	4.94e-05	0.00308427	719494	SLAM family member 8 [Source:HGNC Symbol;Acc:HGNC:21391]	24	41	43	1331	172	24	SLAMF8
ENSMMUG00000009392	ENSG00000035720	-3.79121	4.09026	21.6844	3.21e-06	0.000489457	711834	Signal-transducing adaptor protein 1; Uncharacterized protein [Source:UniProtKB/TrEMBL;Acc:F7HEV3]	18	13	36	599	223	18	STAP1
ENSMMUG00000003634	ENSG00000181381	-3.74798	6.88352	44.8349	2.14e-11	1.68e-07	693749	DEAD (Asp-Glu-Ala-Asp) box polypeptide 60-like [Source:HGNC Symbol;Acc:HGNC:26429]	127	117	233	1648	2237	1081	DDX60L
ENSMMUG00000005564	ENSG00000135077	-3.71683	0.838216	11.7388	0.000612102	0.0170883	NA	hepatitis A virus cellular receptor 2 [Source:HGNC Symbol;Acc:HGNC:18437]	2	1	3	63	9	3	HAVCR2
ENSMMUG00000000912	ENSG00000114013	-3.70944	4.95156	20.5566	5.79e-06	0.000763138	714390	Macaca mulatta CD86 molecule (CD86), mRNA. [Source:RefSeq mRNA;Acc:NM_001042644]	25	31	74	1229	258	45	CD86
ENSMMUG00000020581	ENSG00000105825	-3.68987	2.67534	13.4141	0.000249739	0.00952391	700850	Tissue factor pathway inhibitor [Source:UniProtKB/TrEMBL;Acc:F7CWN2]	12	3	10	274	19	9	TFPI2
ENSMMUG00000012442	ENSG00000107201	-3.68079	7.32106	28.7504	8.23e-08	3.4e-05	704638	Macaca mulatta DEAD (Asp-Glu-Ala-Asp) box polypeptide 58 (DDX58), mRNA. [Source:RefSeq mRNA;Acc:NM_001042668]	130	148	437	5031	2075	552	DDX58
ENSMMUG00000021021	ENSG00000124116	-3.66531	1.382	10.4187	0.00124747	0.026463	709542	Uncharacterized protein [Source:UniProtKB/TrEMBL;Acc:F7G212]	4	2	3	103	12	1	WFDC3
ENSMMUG00000016347	ENSG00000105967	-3.65868	4.32801	18.3798	1.81e-05	0.0016117	704124	transcription factor EC [Source:HGNC Symbol;Acc:HGNC:11754]	15	13	66	795	162	28	TFEC
ENSMMUG00000022070	ENSG00000088827	-3.64994	6.30521	18.7057	1.53e-05	0.00144105	717470	sialic acid binding Ig-like lectin 1, sialoadhesin [Source:HGNC Symbol;Acc:HGNC:11127]	72	82	194	3414	366	143	SIGLEC1
ENSMMUG00000008040	ENSG00000102524	-3.63368	4.08496	20.2224	6.89e-06	0.000851523	693917	TNF-and APOL-related leukocyte expressed ligand 1; Uncharacterized protein [Source:UniProtKB/TrEMBL;Acc:F7H548]	14	12	53	650	137	33	TNFSF13B
ENSMMUG00000029165	ENSG00000275313	-3.63233	3.96388	12.083	0.000508829	0.0151739	574217	Macaca mulatta chemokine (C-C motif) ligand 4-like 1 (CCL4L1), mRNA. [Source:RefSeq mRNA;Acc:NM_001032873]	7	21	38	724	31	14	CCL4L1
ENSMMUG00000023667	ENSG00000078053	-3.62479	0.604616	15.5938	7.85e-05	0.00428092	704559	Uncharacterized protein [Source:UniProtKB/TrEMBL;Acc:F7GY11]	1	1	4	26	18	14	AMPH
ENSMMUG00000005732	ENSG00000002549	-3.61051	8.33405	21.3462	3.83e-06	0.00055171	715081	Cytosol aminopeptidase; Uncharacterized protein [Source:UniProtKB/TrEMBL;Acc:F6TQJ2]	328	308	853	10618	4847	529	LAP3
ENSMMUG00000004015	ENSG00000239713	-3.60882	5.59766	18.1899	2e-05	0.00171496	574398	DNA dC->dU-editing enzyme APOBEC-3G [Source:UniProtKB/TrEMBL;Acc:F6XPP0]	49	50	118	2063	272	69	APOBEC3G
ENSMMUG00000001880	ENSG00000137628	-3.59073	7.7471	34.1902	5e-09	5.23e-06	693567	DEAD (Asp-Glu-Ala-Asp) box polypeptide 60 [Source:HGNC Symbol;Acc:HGNC:25942]	209	271	467	4390	4425	1053	DDX60
ENSMMUG00000020102	ENSG00000275313	-3.57781	2.33561	8.71255	0.00316027	0.0467219	574217	C-C motif chemokine 4 isoform 1; Uncharacterized protein [Source:UniProtKB/TrEMBL;Acc:H9H451]	1	2	22	224	9	3	CCL4L1
ENSMMUG00000008685	ENSG00000197506	-3.57224	4.60332	18.4495	1.74e-05	0.00158194	709560	solute carrier family 28 (concentrative nucleoside transporter), member 3 [Source:HGNC Symbol;Acc:HGNC:16484]	20	12	93	796	367	28	SLC28A3
ENSMMUG00000013827	ENSG00000277909	-3.56158	1.53705	10.4859	0.00120288	0.0258817	705180	Kinetochore protein Spc25; Uncharacterized protein [Source:UniProtKB/TrEMBL;Acc:F6SZE7]	1	3	8	116	10	3	SPC25
ENSMMUG00000006397	ENSG00000180817	-3.55915	7.29801	19.8213	8.5e-06	0.000944318	NA	Uncharacterized protein [Source:UniProtKB/TrEMBL;Acc:F7F6W4]	203	132	417	4974	2726	156	PPA1
ENSMMUG00000023942	ENSG00000202479	-3.55743	1.60146	17.6924	2.6e-05	0.00202639	NA	Small nucleolar RNA SNORD14 [Source:RFAM;Acc:RF00016]	3	2	8	78	45	9	SNORD14
ENSMMUG00000021023	ENSG00000175063	-3.53277	2.73695	9.81204	0.00173373	0.0323754	701231	Uncharacterized protein [Source:UniProtKB/TrEMBL;Acc:F7HGA9]	4	6	21	299	17	2	UBE2C
ENSMMUG00000005550	ENSG00000205045	-3.53143	3.03394	23.5317	1.23e-06	0.000226751	NA	schlafen family member 12-like [Source:HGNC Symbol;Acc:HGNC:33920]	6	10	21	203	151	23	SLFN12L
ENSMMUG00000019251	ENSG00000117226	-3.53069	6.8165	23.6211	1.17e-06	0.000219784	NA	guanylate binding protein 3 [Source:HGNC Symbol;Acc:HGNC:4184]	117	128	287	3529	1799	199	GBP3
ENSMMUG00000005317	ENSG00000042980	-3.49779	3.21266	14.8989	0.000113427	0.00550842	710953	ADAM metallopeptidase domain 28 [Source:HGNC Symbol;Acc:HGNC:206]	17	9	14	367	69	8	ADAM28
ENSMMUG00000021756	ENSG00000188313	-3.47963	6.26005	17.9809	2.23e-05	0.00181916	713232	Uncharacterized protein [Source:UniProtKB/TrEMBL;Acc:F6WSM6]	68	54	293	1617	2090	69	PLSCR1
ENSMMUG00000006632	ENSG00000148677	-3.45066	5.28976	10.2167	0.00139171	0.0285224	696653	Uncharacterized protein [Source:UniProtKB/TrEMBL;Acc:F7H461]	57	34	117	50	44	967	ANKRD1
ENSMMUG00000029603	ENSG00000166803	-3.43625	1.56286	11.5691	0.000670572	0.0179192	100423080	PCNA-associated factor isoform 2; Uncharacterized protein [Source:UniProtKB/TrEMBL;Acc:F7G267]	1	4	8	106	20	4	KIAA0101
ENSMMUG00000013865	ENSG00000140105	-3.42981	9.92015	20.0749	7.45e-06	0.000891672	706855	Uncharacterized protein [Source:UniProtKB/TrEMBL;Acc:F6QVM3]	920	959	3323	24262	19045	2823	WARS
ENSMMUG00000023230	ENSG00000086300	-3.42143	5.14201	19.8103	8.55e-06	0.000944318	701684	Sorting nexin-10 isoform 1; Uncharacterized protein [Source:UniProtKB/TrEMBL;Acc:F7E6U3]	33	38	113	1223	443	52	SNX10
ENSMMUG00000030926	ENSG00000255221	-3.41555	0.9884	12.206	0.000476357	0.0145184	706971	caspase recruitment domain family, member 17 [Source:HGNC Symbol;Acc:HGNC:33827]	3	2	3	59	21	3	CARD17
ENSMMUG00000019778	ENSG00000125538	-3.41132	4.15843	16.5812	4.66e-05	0.00302118	704701	Macaca mulatta interleukin 1, beta (IL1B), mRNA. [Source:RefSeq mRNA;Acc:NM_001042756]	14	15	68	654	188	21	IL1B
ENSMMUG00000013835	ENSG00000073737	-3.41047	4.24334	13.3979	0.000251901	0.00954425	705554	dehydrogenase/reductase (SDR family) member 9 [Source:HGNC Symbol;Acc:HGNC:16888]	51	10	30	758	157	12	DHRS9
ENSMMUG00000011868	ENSG00000135069	-3.39983	2.08147	17.2418	3.29e-05	0.0023573	706387	Uncharacterized protein [Source:UniProtKB/TrEMBL;Acc:F7H2J6]	9	3	8	132	27	23	PSAT1
ENSMMUG00000003567	ENSG00000126787	-3.39021	2.39536	13.7379	0.000210168	0.00838853	696772	discs, large (Drosophila) homolog-associated protein 5 [Source:HGNC Symbol;Acc:HGNC:16864]	4	5	18	198	16	20	DLGAP5
ENSMMUG00000008387	ENSG00000197635	-3.38128	5.35061	17.567	2.77e-05	0.00210909	654491	Macaca mulatta dipeptidyl-peptidase 4 (DPP4), mRNA. [Source:RefSeq mRNA;Acc:NM_001039190]	49	21	167	1423	503	59	DPP4
ENSMMUG00000003398	ENSG00000023445	-3.377	6.33151	18.8903	1.38e-05	0.00133242	702468	Uncharacterized protein [Source:UniProtKB/TrEMBL;Acc:F7FEI6]	95	78	266	2953	882	113	BIRC3
ENSMMUG00000014381	ENSG00000100453	-3.36104	7.66457	12.1775	0.000483688	0.0146188	716518	granzyme B (granzyme 2, cytotoxic T-lymphocyte-associated serine esterase 1) [Source:HGNC Symbol;Acc:HGNC:4709]	159	239	728	9141	851	159	GZMB
ENSMMUG00000015968	ENSG00000134326	-3.34452	5.31774	26.3576	2.84e-07	8.76e-05	708602	cytidine monophosphate (UMP-CMP) kinase 2, mitochondrial [Source:HGNC Symbol;Acc:HGNC:27015]	64	52	85	1307	392	151	CMPK2
ENSMMUG00000003202	ENSG00000115267	-3.32288	7.59709	25.3523	4.78e-07	0.00013621	702024	Macaca mulatta interferon induced with helicase C domain 1 (IFIH1), mRNA. [Source:RefSeq mRNA;Acc:NM_001047123]	224	207	662	3926	4576	587	IFIH1
ENSMMUG00000021218	ENSG00000082074	-3.31696	6.84707	18.1113	2.08e-05	0.00174783	693951	Uncharacterized protein [Source:UniProtKB/TrEMBL;Acc:F7GVT1]	117	196	274	4539	577	350	FYB
ENSMMUG00000015298	ENSG00000004468	-3.30569	4.92278	12.0641	0.000514025	0.0151851	714399	ADP-ribosyl cyclase 1; Uncharacterized protein [Source:UniProtKB/TrEMBL;Acc:F6QEE7]	52	23	95	1295	189	13	CD38
ENSMMUG00000009268	ENSG00000276734	-3.29063	0.651224	10.8178	0.00100526	0.0228167	693340	Uncharacterized protein [Source:UniProtKB/TrEMBL;Acc:F7H648]	2	3	3	10	15	29	KIF5C
ENSMMUG00000021905	ENSG00000172594	-3.28613	5.05281	15.3086	9.13e-05	0.00477387	713696	sphingomyelin phosphodiesterase, acid-like 3A [Source:HGNC Symbol;Acc:HGNC:17389]	44	14	149	1187	376	43	SMPDL3A
ENSMMUG00000017050	ENSG00000106541	-3.28221	8.09178	12.8285	0.000341384	0.0115569	709127	anterior gradient 2 [Source:HGNC Symbol;Acc:HGNC:328]	457	420	512	11430	1995	176	AGR2
ENSMMUG00000005668	ENSG00000117009	-3.26919	3.44478	15.6832	7.49e-05	0.0041362	707314	Kynurenine 3-monooxygenase [Source:UniProtKB/TrEMBL;Acc:F6SV05]	8	10	46	384	106	19	KMO
ENSMMUG00000003024	ENSG00000156265	-3.26482	1.64007	13.6484	0.000220429	0.00870943	713717	MAP3K7 C-terminal like [Source:HGNC Symbol;Acc:HGNC:16457]	6	4	5	17	99	14	MAP3K7CL
ENSMMUG00000007669	ENSG00000172183	-3.26215	6.16235	16.3953	5.14e-05	0.00318743	698376	Interferon-stimulated gene 20 kDa protein; Uncharacterized protein [Source:UniProtKB/TrEMBL;Acc:F7D5S9]	97	121	152	2588	862	65	ISG20
ENSMMUG00000014708	ENSG00000138180	-3.25836	1.84769	9.75533	0.00178803	0.0330321	699890	centrosomal protein 55kDa [Source:HGNC Symbol;Acc:HGNC:1161]	1	2	18	136	15	7	CEP55
ENSMMUG00000011720	ENSG00000021355	-3.25174	7.87921	15.2045	9.65e-05	0.00489528	707471	Leukocyte elastase inhibitor; Uncharacterized protein [Source:UniProtKB/TrEMBL;Acc:F7HA34]	322	228	856	7829	3572	198	SERPINB1
ENSMMUG00000014276	ENSG00000121807	-3.24908	3.02203	11.3145	0.000769027	0.0195452	574098	Macaca mulatta chemokine receptor (CCR2B), mRNA. [Source:RefSeq mRNA;Acc:NM_001032806]	16	6	22	341	35	6	CCR2
ENSMMUG00000009604	ENSG00000177294	-3.2451	0.778138	14.4249	0.000145859	0.00648143	713494	F-box only protein 39; Uncharacterized protein [Source:UniProtKB/TrEMBL;Acc:F7AC29]	2	3	3	31	23	12	FBXO39
ENSMMUG00000026596	ENSG00000202479	-3.21626	2.37097	14.8621	0.000115662	0.00556047	NA	Small nucleolar RNA SNORD14 [Source:RFAM;Acc:RF00016]	11	2	16	145	78	9	SNORD14
ENSMMUG00000003834	ENSG00000156127	-3.20938	3.81403	14.009	0.000181937	0.00763066	702646	Basic leucine zipper transcriptional factor ATF-like; Uncharacterized protein [Source:UniProtKB/TrEMBL;Acc:F7HAG6]	27	17	32	579	69	19	BATF
ENSMMUG00000020341	ENSG00000129810	-3.20651	2.22259	10.946	0.000938047	0.0221266	698231	shugoshin-like 1 (S. pombe) [Source:HGNC Symbol;Acc:HGNC:25088]	5	3	19	175	32	4	SGOL1
ENSMMUG00000021862	ENSG00000188257	-3.2048	2.72086	11.1501	0.000840258	0.0205942	704520	Uncharacterized protein [Source:UniProtKB/TrEMBL;Acc:F7EHU8]	1	3	43	153	27	77	PLA2G2A
ENSMMUG00000005968	ENSG00000159763	-3.20322	2.78083	9.37709	0.00219714	0.0380062	705823	prolactin-induced protein [Source:HGNC Symbol;Acc:HGNC:8993]	12	13	7	282	38	2	PIP
ENSMMUG00000005318	ENSG00000134028	-3.19864	4.63852	16.7303	4.31e-05	0.00292578	711034	ADAM-like, decysin 1 [Source:HGNC Symbol;Acc:HGNC:16299]	68	22	47	968	120	73	ADAMDEC1
ENSMMUG00000015540	ENSG00000151136	-3.19322	3.19823	12.2384	0.000468169	0.014391	704084	Uncharacterized protein [Source:UniProtKB/TrEMBL;Acc:F6RN43]	9	9	37	377	36	14	BTBD11
ENSMMUG00000000687	ENSG00000010030	-3.19081	3.78652	26.6338	2.46e-07	8.21e-05	NA	ets variant 7 [Source:HGNC Symbol;Acc:HGNC:18160]	15	32	24	281	198	102	ETV7
ENSMMUG00000001050	ENSG00000221963	-3.18395	6.89198	26.3503	2.85e-07	8.76e-05	693593	apolipoprotein L, 6 [Source:HGNC Symbol;Acc:HGNC:14870]	215	152	317	3621	1237	533	APOL6
ENSMMUG00000007973	ENSG00000051341	-3.17465	1.79056	10.5339	0.00117205	0.0253711	713828	polymerase (DNA directed), theta [Source:HGNC Symbol;Acc:HGNC:9186]	1	4	15	124	15	10	POLQ
ENSMMUG00000001537	ENSG00000128335	-3.17285	8.4889	18.4384	1.75e-05	0.001582	694029	apolipoprotein L, 2 [Source:HGNC Symbol;Acc:HGNC:619]	325	587	1221	10698	5415	894	APOL2
ENSMMUG00000011386	ENSG00000133574	-3.16823	7.86566	16.8406	4.07e-05	0.00278472	713506	GTPase IMAP family member 4; Uncharacterized protein [Source:UniProtKB/TrEMBL;Acc:F6W7B1]	364	305	717	8837	1917	457	GIMAP4
ENSMMUG00000009112	ENSG00000136869	-3.16137	5.5543	9.89418	0.00165802	0.0317524	574360	Macaca mulatta toll-like receptor 4 (TLR4), mRNA. [Source:RefSeq mRNA;Acc:NM_001037092]	65	13	251	2027	238	34	TLR4
ENSMMUG00000019199	ENSG00000130707	-3.15418	3.6849	15.5761	7.93e-05	0.00428662	702037	argininosuccinate synthase 1 [Source:HGNC Symbol;Acc:HGNC:758]	15	26	27	239	349	13	ASS1
ENSMMUG00000017534	ENSG00000152778	-3.11151	5.564	16.5129	4.83e-05	0.00305623	695796	interferon-induced protein with tetratricopeptide repeats 5 [Source:HGNC Symbol;Acc:HGNC:13328]	96	31	183	1352	854	58	IFIT5
ENSMMUG00000012534	ENSG00000123975	-3.09313	3.9026	14.0592	0.00017715	0.00748994	697324	Cyclin-dependent kinases regulatory subunit [Source:UniProtKB/TrEMBL;Acc:F7E906]	19	19	55	519	177	12	CKS2
ENSMMUG00000002057	ENSG00000171848	-3.08216	3.60901	11.4839	0.00070203	0.0184456	703138	ribonucleotide reductase M2 [Source:HGNC Symbol;Acc:HGNC:10452]	15	11	54	474	94	8	RRM2
ENSMMUG00000000170	ENSG00000205413	-3.07485	5.30617	14.9112	0.000112695	0.00550694	702224	Uncharacterized protein [Source:UniProtKB/TrEMBL;Acc:F7HLR5]	37	22	233	1297	475	85	SAMD9
ENSMMUG00000011304	ENSG00000242711	-3.06428	7.539	19.6104	9.5e-06	0.00102013	716980	Proteasome subunit beta type [Source:UniProtKB/TrEMBL;Acc:F6UNF6]	258	357	492	5606	2702	440	PSMB9
ENSMMUG00000020803	ENSG00000177409	-3.05882	7.64406	22.4014	2.21e-06	0.000369138	701572	Uncharacterized protein [Source:UniProtKB/TrEMBL;Acc:F7H9R2]	219	321	751	4826	3643	690	SAMD9L
ENSMMUG00000002192	ENSG00000172243	-3.03885	4.88231	9.64609	0.00189755	0.0344501	574356	Macaca mulatta C-type lectin domain family 7, member A (CLEC7A), mRNA. [Source:RefSeq mRNA;Acc:NM_001032943]	53	25	122	1267	154	10	CLEC7A
ENSMMUG00000036240	ENSG00000272215	-3.0306	3.65958	9.83687	0.00171049	0.032205	NA	U7 small nuclear RNA [Source:RFAM;Acc:RF00066]	30	33	7	39	62	279	U7
ENSMMUG00000032156	ENSG00000171860	-3.02681	5.19355	11.2873	0.000780396	0.0197122	716086	complement component 3a receptor 1 [Source:HGNC Symbol;Acc:HGNC:1319]	58	35	159	1512	234	23	C3AR1
ENSMMUG00000001016	ENSG00000100298	-3.02566	3.99182	15.7283	7.31e-05	0.00411797	723811	Macaca mulatta apolipoprotein B mRNA editing enzyme, catalytic polypeptide-like 3H (APOBEC3H), mRNA. [Source:RefSeq mRNA;Acc:NM_001042372]	19	38	33	568	124	39	APOBEC3H
ENSMMUG00000006857	ENSG00000169393	-3.02528	1.55015	11.716	0.000619649	0.0171728	718468	Macaca mulatta epididymal sperm binding protein 1 (ELSPBP1), mRNA. [Source:RefSeq mRNA;Acc:NM_001171843]	1	10	5	56	24	32	ELSPBP1
ENSMMUG00000003796	ENSG00000164825	-3.0161	6.13055	13.277	0.000268679	0.0100345	574187	Macaca mulatta beta-defensin 1 (RHBD-1), mRNA. [Source:RefSeq mRNA;Acc:NM_001032857]	99	46	374	1823	1485	55	DEFB1
ENSMMUG00000009852	ENSG00000204397	-2.99943	7.21972	19.7736	8.72e-06	0.000949652	706568	Uncharacterized protein [Source:UniProtKB/TrEMBL;Acc:F6YZT4]	229	171	643	4174	2387	377	CARD16
ENSMMUG00000022224	ENSG00000123496	-2.9968	0.805022	8.80707	0.00300066	0.0454328	708339	Interleukin-13 receptor subunit alpha-2; Uncharacterized protein [Source:UniProtKB/TrEMBL;Acc:F6Z890]	1	6	1	41	23	5	IL13RA2
ENSMMUG00000005613	ENSG00000115415	-2.99113	8.89552	17.5604	2.78e-05	0.00210909	693650	Signal transducer and activator of transcription [Source:UniProtKB/TrEMBL;Acc:F6WE02]	574	827	1762	9131	11615	1259	STAT1
ENSMMUG00000007221	ENSG00000100292	-2.98455	5.51904	13.5705	0.000229763	0.008877	719266	heme oxygenase (decycling) 1 [Source:HGNC Symbol;Acc:HGNC:5013]	51	55	222	1616	526	48	HMOX1
ENSMMUG00000008941	ENSG00000131747	-2.97482	4.70156	13.411	0.00025015	0.00952391	NA	topoisomerase (DNA) II alpha 170kDa [Source:HGNC Symbol;Acc:HGNC:11989]	29	28	132	1023	111	67	TOP2A
ENSMMUG00000000439	ENSG00000059804	-2.97411	6.21161	12.5548	0.000395179	0.012781	715795	Solute carrier family 2, facilitated glucose transporter member 3; Uncharacterized protein [Source:UniProtKB/TrEMBL;Acc:F7A5T7]	100	59	400	2986	422	118	SLC2A3
ENSMMUG00000024313	ENSG00000201916	-2.97129	0.510667	9.43705	0.00212646	0.0372688	NA	Y RNA [Source:RFAM;Acc:RF00019]	4	1	4	9	17	22	Y_RNA
ENSMMUG00000005312	ENSG00000173221	-2.95312	6.13169	16.1632	5.81e-05	0.00350587	695550	Glutaredoxin-1; Uncharacterized protein [Source:UniProtKB/TrEMBL;Acc:F7GJV9]	168	75	237	2295	938	95	GLRX
ENSMMUG00000001248	ENSG00000124491	-2.93432	4.93308	12.0383	0.000521171	0.0153379	711264	Coagulation factor XIII A chain; Uncharacterized protein [Source:UniProtKB/TrEMBL;Acc:F7D3L5]	25	24	193	1005	400	35	F13A1
ENSMMUG00000013007	ENSG00000136514	-2.93332	3.49762	14.8522	0.000116271	0.00556047	708404	receptor (chemosensory) transporter protein 4 [Source:HGNC Symbol;Acc:HGNC:23992]	16	19	39	324	180	14	RTP4
ENSMMUG00000000526	ENSG00000129048	-2.9307	2.44545	17.9386	2.28e-05	0.00183873	717701	atypical chemokine receptor 4 [Source:HGNC Symbol;Acc:HGNC:1611]	10	8	17	101	113	19	ACKR4
ENSMMUG00000016381	ENSG00000138496	-2.92751	6.94543	26.7291	2.34e-07	8.09e-05	714856	poly (ADP-ribose) polymerase family, member 9 [Source:HGNC Symbol;Acc:HGNC:24118]	196	178	499	2163	2538	643	PARP9
ENSMMUG00000012957	ENSG00000186871	-2.91967	1.78567	9.5499	0.00199961	0.0356831	699138	excision repair cross-complementation group 6-like [Source:HGNC Symbol;Acc:HGNC:20794]	4	8	8	125	11	10	ERCC6L
ENSMMUG00000001332	ENSG00000156587	-2.90712	6.02152	24.226	8.57e-07	0.00018159	NA	ubiquitin-conjugating enzyme E2L 6 [Source:HGNC Symbol;Acc:HGNC:12490]	96	130	208	1678	963	258	UBE2L6
ENSMMUG00000017991	ENSG00000197646	-2.89835	1.86807	10.8154	0.00100657	0.0228167	716003	Macaca mulatta programmed cell death 1 ligand 2 (PDCD1LG2), mRNA. [Source:RefSeq mRNA;Acc:NM_001083599]	4	4	17	123	20	11	PDCD1LG2
ENSMMUG00000004084	ENSG00000131979	-2.89262	4.39343	16.0498	6.17e-05	0.00362464	695675	GTP cyclohydrolase 1 [Source:HGNC Symbol;Acc:HGNC:4193]	32	34	80	667	273	33	GCH1
ENSMMUG00000008253	ENSG00000185947	-2.89252	4.64906	16.308	5.38e-05	0.0033117	641441	Uncharacterized protein [Source:UniProtKB/TrEMBL;Acc:F7HBB1]	39	34	108	819	301	43	ZNF267
ENSMMUG00000012473	ENSG00000100911	-2.89063	8.13539	19.3748	1.07e-05	0.00112324	715288	Proteasome activator complex subunit 2; Uncharacterized protein [Source:UniProtKB/TrEMBL;Acc:F7FF43]	417	512	1034	7064	4909	853	PSME2
ENSMMUG00000001037	ENSG00000168421	-2.88774	3.82783	12.3952	0.000430434	0.0135119	700499	GTP-binding protein TTF; Rho-related GTP-binding protein RhoH; Uncharacterized protein [Source:UniProtKB/TrEMBL;Acc:F6SHJ2]	22	20	58	544	95	18	RHOH
ENSMMUG00000019977	ENSG00000144821	-2.88529	1.60751	12.0839	0.000508598	0.0151739	707408	myosin, heavy chain 15 [Source:HGNC Symbol;Acc:HGNC:31073]	4	4	12	89	27	10	MYH15
ENSMMUG00000020159	ENSG00000233209	-2.86604	3.41279	11.6043	0.000658004	0.017765	NA	major histocompatibility complex, class II, DQ beta 1 [Source:HGNC Symbol;Acc:HGNC:4944]	29	21	14	331	149	9	HLA-DQB1
ENSMMUG00000017609	ENSG00000135047	-2.86212	8.32562	9.97432	0.00158739	0.0309244	694569	cathepsin L [Source:HGNC Symbol;Acc:HGNC:2537]	742	436	1126	13431	1830	232	CTSL
ENSMMUG00000022562	ENSG00000196083	-2.85907	4.69489	10.9488	0.00093666	0.0221266	574387	Macaca mulatta interleukin 1 receptor accessory protein (IL1RAP), mRNA. [Source:RefSeq mRNA;Acc:NM_001032960]	49	29	115	1067	129	25	IL1RAP
ENSMMUG00000033542	ENSG00000264346	-2.8578	1.1943	9.08839	0.00257237	0.0415083	NA	Small nucleolar RNA SNORA77 [Source:RFAM;Acc:RF00599]	5	5	6	7	28	42	SNORA77
ENSMMUG00000001876	ENSG00000155629	-2.85742	4.70955	9.01953	0.0026711	0.042409	705017	phosphoinositide-3-kinase adaptor protein 1 [Source:HGNC Symbol;Acc:HGNC:30034]	40	22	145	1129	92	19	PIK3AP1
ENSMMUG00000019454	ENSG00000146425	-2.84926	6.73993	19.2321	1.16e-05	0.00116387	NA	Uncharacterized protein [Source:UniProtKB/TrEMBL;Acc:F6QZS9]	184	149	469	2875	1761	269	DYNLT1
ENSMMUG00000001657	ENSG00000169413	-2.84189	6.11048	11.3807	0.000742128	0.0190199	704579	Ribonuclease A D1; Ribonuclease K6 [Source:UniProtKB/TrEMBL;Acc:F7G6N3]	80	97	361	2733	481	71	RNASE6
ENSMMUG00000009602	ENSG00000132530	-2.82991	5.02949	25.9212	3.56e-07	0.00010728	713425	Uncharacterized protein [Source:UniProtKB/TrEMBL;Acc:F7AC39]	46	64	125	667	546	179	XAF1
ENSMMUG00000021930	ENSG00000163535	-2.82896	2.33235	14.0169	0.00018117	0.00761886	699688	shugoshin-like 2 (S. pombe) [Source:HGNC Symbol;Acc:HGNC:30812]	8	4	26	141	48	22	SGOL2
ENSMMUG00000022906	ENSG00000162692	-2.82175	5.08076	14.6095	0.000132249	0.00604796	712036	Uncharacterized protein [Source:UniProtKB/TrEMBL;Acc:F6W7H7]	64	52	132	1161	368	48	VCAM1
ENSMMUG00000020207	ENSG00000112742	-2.81437	1.1613	8.81069	0.00299471	0.0453865	NA	TTK protein kinase [Source:HGNC Symbol;Acc:HGNC:12401]	4	3	7	71	17	3	TTK
ENSMMUG00000004492	ENSG00000163568	-2.81274	6.06827	17.1138	3.52e-05	0.00248648	719260	absent in melanoma 2 [Source:HGNC Symbol;Acc:HGNC:357]	85	109	323	2205	622	210	AIM2
ENSMMUG00000021330	ENSG00000115919	-2.80866	3.67374	10.533	0.00117264	0.0253711	NA	Kynureninase [Source:UniProtKB/TrEMBL;Acc:F6URB1]	27	14	54	467	115	8	KYNU
ENSMMUG00000007612	ENSG00000157193	-2.80286	1.01871	8.5895	0.00338106	0.0488355	714317	low density lipoprotein receptor-related protein 8, apolipoprotein e receptor [Source:HGNC Symbol;Acc:HGNC:6700]	1	4	8	62	12	6	LRP8
ENSMMUG00000022985	ENSG00000161929	-2.7962	2.52473	9.38797	0.00218413	0.0379826	721635	SLP adaptor and CSK interacting membrane protein [Source:HGNC Symbol;Acc:HGNC:33504]	13	6	22	219	30	6	SCIMP
ENSMMUG00000014605	ENSG00000232062	-2.78622	4.3617	11.5888	0.000663495	0.0178341	NA		27	47	70	592	354	12	HLA-DQA1
ENSMMUG00000014254	ENSG00000196664	-2.77991	1.46496	10.1196	0.00146704	0.0295025	574291	Macaca mulatta toll-like receptor 7 (TLR7), mRNA. [Source:RefSeq mRNA;Acc:NM_001130426]	4	5	9	82	27	5	TLR7
ENSMMUG00000002235	ENSG00000017427	-2.76711	5.09026	18.5453	1.66e-05	0.00153564	698444	Uncharacterized protein [Source:UniProtKB/TrEMBL;Acc:F6VZY3]	79	50	128	1066	354	106	IGF1
ENSMMUG00000017260	ENSG00000140030	-2.76474	3.97939	10.8241	0.00100187	0.0227942	693449	Psychosine receptor; Uncharacterized protein [Source:UniProtKB/TrEMBL;Acc:F7GWW3]	37	10	81	587	118	19	GPR65
ENSMMUG00000002621	ENSG00000183856	-2.75906	2.26646	9.89653	0.00165591	0.0317524	719575	IQ motif containing GTPase activating protein 3 [Source:HGNC Symbol;Acc:HGNC:20669]	7	14	9	169	24	13	IQGAP3
ENSMMUG00000019157	ENSG00000070669	-2.75671	4.84025	24.2967	8.26e-07	0.000177448	697232	asparagine synthetase (glutamine-hydrolyzing) [Source:HGNC Symbol;Acc:HGNC:753]	73	48	89	703	366	151	ASNS
ENSMMUG00000030601	ENSG00000115541	-2.75517	2.18202	12.9787	0.000315052	0.0111555	696316	10 kDa heat shock protein, mitochondrial; Uncharacterized protein [Source:UniProtKB/TrEMBL;Acc:F7BG90]	10	5	18	114	69	10	HSPE1
ENSMMUG00000022376	ENSG00000122952	-2.71896	2.21291	9.02777	0.00265909	0.0423887	702198	Uncharacterized protein [Source:UniProtKB/TrEMBL;Acc:F6Z4L8]	5	6	25	167	24	8	ZWINT
ENSMMUG00000005529	ENSG00000047457	-2.70823	7.82273	10.9528	0.000934608	0.0221266	712210	ceruloplasmin (ferroxidase) [Source:HGNC Symbol;Acc:HGNC:2295]	624	279	914	8556	1865	248	CP
ENSMMUG00000004415	ENSG00000050730	-2.70081	3.60951	8.82269	0.00297507	0.0453518	709178	TNFAIP3 interacting protein 3 [Source:HGNC Symbol;Acc:HGNC:19315]	32	23	32	508	32	15	TNIP3
ENSMMUG00000013773	ENSG00000102245	-2.68939	1.82645	9.55765	0.00199118	0.0356142	574160	Macaca mulatta CD40 ligand (CD40LG), mRNA. [Source:RefSeq mRNA;Acc:NM_001032839]	3	10	12	108	14	20	CD40LG
ENSMMUG00000031580	ENSG00000115541	-2.68325	2.04024	11.1432	0.000843384	0.0206386	696316	10 kDa heat shock protein, mitochondrial; Uncharacterized protein [Source:UniProtKB/TrEMBL;Acc:F7BG90]	11	5	14	113	54	7	HSPE1
ENSMMUG00000022569	ENSG00000173193	-2.67676	7.43974	18.7746	1.47e-05	0.00139855	715591	Uncharacterized protein [Source:UniProtKB/TrEMBL;Acc:F6ZKI8]	279	329	809	4714	2174	708	PARP14
ENSMMUG00000003138	ENSG00000171631	-2.63938	3.63806	9.83556	0.0017117	0.032205	718623	pyrimidinergic receptor P2Y, G-protein coupled, 6 [Source:HGNC Symbol;Acc:HGNC:8543]	27	26	41	482	67	14	P2RY6
ENSMMUG00000007340	ENSG00000137496	-2.63348	7.28572	15.8601	6.82e-05	0.00394772	100144607	Macaca mulatta interleukin 18 binding protein (IL18BP), mRNA. [Source:RefSeq mRNA;Acc:NM_001123353]	336	339	554	4800	1822	409	IL18BP
ENSMMUG00000015250	ENSG00000111729	-2.62243	4.78526	11.728	0.000615664	0.0171034	716122	Uncharacterized protein [Source:UniProtKB/TrEMBL;Acc:F6VNJ5]	34	48	157	911	312	36	CLEC4A
ENSMMUG00000000335	ENSG00000132256	-2.6173	6.70377	16.6836	4.42e-05	0.00298496	574288	Macaca mulatta tripartite motif-containing 5 (TRIM5), mRNA. [Source:RefSeq mRNA;Acc:NM_001032910]	160	138	655	2562	1685	346	TRIM5
ENSMMUG00000006269	ENSG00000121552	-2.61297	3.27617	13.8441	0.000198622	0.00817737	714547	Cystatin-A; Uncharacterized protein [Source:UniProtKB/TrEMBL;Acc:F7H310]	18	17	44	291	106	24	CSTA
ENSMMUG00000014050	ENSG00000147003	-2.61185	1.40622	8.75169	0.00309316	0.0461814	712928	Transmembrane protein 27; Uncharacterized protein [Source:UniProtKB/TrEMBL;Acc:F7AH22]	4	4	12	80	22	5	TMEM27
ENSMMUG00000008378	ENSG00000168404	-2.59754	6.08014	20.409	6.25e-06	0.000810683	710316	Uncharacterized protein [Source:UniProtKB/TrEMBL;Acc:F7HMN4]	93	195	241	1507	930	382	MLKL
ENSMMUG00000004014	ENSG00000276561	-2.59748	6.03356	22.76	1.84e-06	0.000312945	699578	Macaca mulatta interferon regulatory factor 7 (IRF7), mRNA. [Source:RefSeq mRNA;Acc:NM_001136100]	133	186	175	1123	1127	421	IRF7
ENSMMUG00000013494	ENSG00000106462	-2.59015	4.00446	12.9439	0.000320974	0.0112402	709075	Uncharacterized protein [Source:UniProtKB/TrEMBL;Acc:F6ZEW3]	34	26	76	561	98	45	EZH2
ENSMMUG00000011301	ENSG00000230669	-2.58641	7.59875	17.6136	2.71e-05	0.00208499	717766	proteasome (prosome, macropain) subunit, beta type, 8 [Source:HGNC Symbol;Acc:HGNC:9545]	431	440	693	4007	3966	586	PSMB8
ENSMMUG00000017942	ENSG00000105507	-2.58597	2.81248	13.2951	0.000266103	0.00996202	718484	Uncharacterized protein [Source:UniProtKB/TrEMBL;Acc:F7EMB5]	9	27	15	126	69	70	CABP5
ENSMMUG00000011896	ENSG00000205220	-2.5858	6.47976	20.2547	6.78e-06	0.000843892	701088	Proteasome subunit beta type [Source:UniProtKB/TrEMBL;Acc:F7HN06]	170	237	293	2039	1423	376	PSMB10
ENSMMUG00000017640	ENSG00000179144	-2.58085	5.67543	16.2483	5.56e-05	0.00337794	NA	Uncharacterized protein [Source:UniProtKB/TrEMBL;Acc:F6UIN0]	98	114	210	1609	414	198	GIMAP7
ENSMMUG00000001014	ENSG00000117594	-2.57856	2.90908	9.33469	0.00224856	0.0384212	574322	Uncharacterized protein [Source:UniProtKB/TrEMBL;Acc:F6SQD2]	14	9	42	270	47	11	HSD11B1
ENSMMUG00000023771	ENSG00000155307	-2.57136	3.58491	9.8179	0.00172821	0.0323183	694064	Uncharacterized protein [Source:UniProtKB/TrEMBL;Acc:F7ERC4]	20	17	69	439	80	16	SAMSN1
ENSMMUG00000023315	ENSG00000121380	-2.55951	4.9463	11.425	0.000724629	0.01885	695971	Uncharacterized protein [Source:UniProtKB/TrEMBL;Acc:F7FAF4]	62	74	113	1009	368	32	BCL2L14
ENSMMUG00000018952	ENSG00000080986	-2.53997	2.19874	10.8719	0.00097633	0.0224227	696232	Kinetochore protein Hec1; Kinetochore protein NDC80 homolog; Uncharacterized protein [Source:UniProtKB/TrEMBL;Acc:F6YD88]	9	8	21	140	31	17	NDC80
ENSMMUG00000019606	ENSG00000164430	-2.53379	3.46589	14.4412	0.000144607	0.00646241	717665	Mab-21 domain containing 1 [Source:HGNC Symbol;Acc:HGNC:21367]	31	19	42	316	130	30	MB21D1
ENSMMUG00000015056	ENSG00000123685	-2.53256	4.19075	13.9461	0.000188129	0.00781326	710551	Uncharacterized protein [Source:UniProtKB/TrEMBL;Acc:F6TKQ3]	41	34	82	587	170	45	BATF3
ENSMMUG00000013102	ENSG00000119121	-2.53128	4.29606	12.7548	0.000355092	0.0118147	706119	transient receptor potential cation channel, subfamily M, member 6 [Source:HGNC Symbol;Acc:HGNC:17995]	40	34	100	681	122	56	TRPM6
ENSMMUG00000010491	ENSG00000115541	-2.51444	6.6836	14.7049	0.00012572	0.00578311	696316	10 kDa heat shock protein, mitochondrial; Uncharacterized protein [Source:UniProtKB/TrEMBL;Acc:F7BG90]	268	147	529	2207	2190	203	HSPE1
ENSMMUG00000019553	ENSG00000072571	-2.51393	2.52158	9.54329	0.00200682	0.0357309	697991	Uncharacterized protein [Source:UniProtKB/TrEMBL;Acc:F7CKK0]	10	7	36	180	20	31	HMMR
ENSMMUG00000019064	ENSG00000161249	-2.50231	3.9985	8.89744	0.00285571	0.0442985	NA	dermokine [Source:HGNC Symbol;Acc:HGNC:25063]	85	14	31	234	460	15	DMKN
ENSMMUG00000023151	ENSG00000163808	-2.49726	2.38867	8.74584	0.0031031	0.0461814	714704	kinesin family member 15 [Source:HGNC Symbol;Acc:HGNC:17273]	8	7	33	175	18	21	KIF15
ENSMMUG00000020215	ENSG00000276068	-2.49327	4.09849	11.8628	0.000572651	0.0164818	705157	NLR family, apoptosis inhibitory protein [Source:HGNC Symbol;Acc:HGNC:7634]	26	40	84	583	128	40	NAIP
ENSMMUG00000015634	ENSG00000117724	-2.47296	4.75458	13.8102	0.000202234	0.00828261	709000	Uncharacterized protein [Source:UniProtKB/TrEMBL;Acc:F6RLX8]	48	49	157	858	182	109	CENPF
ENSMMUG00000003486	ENSG00000090104	-2.47157	2.8771	13.1875	0.000281818	0.0103437	712754	Uncharacterized protein [Source:UniProtKB/TrEMBL;Acc:F7E7H3]	18	13	33	196	90	22	RGS1
ENSMMUG00000029790	ENSG00000227816	-2.45709	7.62166	17.848	2.39e-05	0.00188608	717726	transporter 1, ATP-binding cassette, sub-family B (MDR/TAP) [Source:HGNC Symbol;Acc:HGNC:43]	368	535	815	4100	3202	942	TAP1
ENSMMUG00000002438	ENSG00000167083	-2.45174	2.46977	10.0457	0.00152704	0.030323	698840	Guanine nucleotide-binding protein subunit gamma [Source:UniProtKB/TrEMBL;Acc:F6PKY3]	12	9	28	172	48	12	GNGT2
ENSMMUG00000018142	ENSG00000134057	-2.44996	3.04985	8.58968	0.00338074	0.0488355	699504	Uncharacterized protein [Source:UniProtKB/TrEMBL;Acc:F7F783]	15	18	39	283	72	7	CCNB1
ENSMMUG00000018070	ENSG00000109805	-2.44394	3.05051	9.29247	0.00230098	0.0388099	NA	non-SMC condensin I complex, subunit G [Source:HGNC Symbol;Acc:HGNC:24304]	18	9	53	287	37	25	NCAPG
ENSMMUG00000022588	ENSG00000124256	-2.4381	3.59629	9.68391	0.00185889	0.0338765	NA	Z-DNA binding protein 1 [Source:HGNC Symbol;Acc:HGNC:16176]	17	39	44	424	75	26	ZBP1
ENSMMUG00000017781	ENSG00000123609	-2.43546	6.09776	15.5917	7.86e-05	0.00428092	694554	N-myc-interactor; Uncharacterized protein [Source:UniProtKB/TrEMBL;Acc:F7EUB1]	144	127	384	1680	1141	178	NMI
ENSMMUG00000020849	ENSG00000268104	-2.43422	5.88434	10.7322	0.00105286	0.0235931	709598	solute carrier family 6 (amino acid transporter), member 14 [Source:HGNC Symbol;Acc:HGNC:11047]	153	103	299	1602	1030	51	SLC6A14
ENSMMUG00000022299	ENSG00000058335	-2.38637	1.8203	8.69805	0.00318551	0.0469182	717161	Ras protein-specific guanine nucleotide-releasing factor 1 [Source:HGNC Symbol;Acc:HGNC:9875]	6	7	18	74	64	5	RASGRF1
ENSMMUG00000016338	ENSG00000106392	-2.38031	3.64165	11.3721	0.000745565	0.0190471	696870	Glycoprotein-N-acetylgalactosamine 3-beta-galactosyltransferase 1; Uncharacterized protein [Source:UniProtKB/TrEMBL;Acc:F7GRL3]	29	17	78	361	149	26	C1GALT1
ENSMMUG00000005840	ENSG00000135549	-2.36906	3.87841	16.0709	6.1e-05	0.00361161	716982	protein kinase (cAMP-dependent, catalytic) inhibitor beta [Source:HGNC Symbol;Acc:HGNC:9018]	46	32	55	349	216	51	PKIB
ENSMMUG00000013684	ENSG00000187193	-2.30387	5.97335	12.1956	0.000479024	0.014562	709905	Metallothionein [Source:UniProtKB/TrEMBL;Acc:F7GC79]	188	106	351	2043	445	201	MT1X
ENSMMUG00000011845	ENSG00000159399	-2.30359	5.88978	9.54783	0.00200186	0.0356831	710479	Uncharacterized protein [Source:UniProtKB/TrEMBL;Acc:F6Y855]	165	121	306	1727	882	50	HK2
ENSMMUG00000016004	ENSG00000014257	-2.29771	2.44898	8.74897	0.00309776	0.0461814	717786	acid phosphatase, prostate [Source:HGNC Symbol;Acc:HGNC:125]	15	17	14	156	60	10	ACPP
ENSMMUG00000010274	ENSG00000166801	-2.29717	7.31616	17.3536	3.1e-05	0.00228528	701070	family with sequence similarity 111, member A [Source:HGNC Symbol;Acc:HGNC:24725]	392	318	940	2377	3113	893	FAM111A
ENSMMUG00000024452	ENSG00000212511	-2.29112	4.22917	11.0246	0.000899103	0.0215066	NA	Small nucleolar RNA U3 [Source:RFAM;Acc:RF00012]	64	72	20	173	251	222	U3
ENSMMUG00000007294	ENSG00000150961	-2.28888	5.68467	11.7928	0.000594618	0.0168361	707521	Uncharacterized protein [Source:UniProtKB/TrEMBL;Acc:F7FBH2]	128	53	398	1049	1030	128	SEC24D
ENSMMUG00000011513	ENSG00000038427	-2.28156	6.48128	8.98725	0.00271871	0.042903	712365	Uncharacterized protein [Source:UniProtKB/TrEMBL;Acc:F7C5R1]	185	122	698	3092	717	147	VCAN
ENSMMUG00000021532	ENSG00000197498	-2.28142	3.45645	15.6919	7.45e-05	0.00413182	696378	Ribosome production factor 2 homolog; Uncharacterized protein [Source:UniProtKB/TrEMBL;Acc:F7FBB8]	31	19	62	212	174	53	RPF2
ENSMMUG00000012197	ENSG00000135899	-2.27817	6.22309	15.1992	9.67e-05	0.00489528	714244	Uncharacterized protein [Source:UniProtKB/TrEMBL;Acc:F7HRQ7]	195	238	258	1733	505	597	SP110
ENSMMUG00000018256	ENSG00000182481	-2.27597	4.86076	10.1442	0.00144759	0.0291919	100430009	Importin subunit alpha [Source:UniProtKB/TrEMBL;Acc:F7DZP0]	73	41	201	855	371	44	KPNA2
ENSMMUG00000023878	ENSG00000202189	-2.2728	1.75032	8.77442	0.00305484	0.0458548	NA	Small nucleolar RNA SNORA30/SNORA37 family [Source:RFAM;Acc:RF00415]	10	7	18	24	36	50	SNORA30
ENSMMUG00000005455	ENSG00000173821	-2.26865	8.86619	11.7986	0.000592739	0.0168245	NA	ring finger protein 213 [Source:HGNC Symbol;Acc:HGNC:14539]	1077	1181	2467	12318	5914	1582	RNF213
ENSMMUG00000014051	ENSG00000123700	-2.2634	5.16858	9.4083	0.00216005	0.0377311	574189	Macaca mulatta potassium inwardly-rectifying channel, subfamily J, member 2 (KCNJ2), mRNA. [Source:RefSeq mRNA;Acc:NM_001032859]	113	33	255	934	596	47	KCNJ2
ENSMMUG00000015074	ENSG00000198604	-2.25959	7.77631	14.8581	0.000115907	0.00556047	693697	Uncharacterized protein [Source:UniProtKB/TrEMBL;Acc:F6WVI9]	626	482	1138	5482	2376	1089	BAZ1A
ENSMMUG00000020486	ENSG00000183765	-2.24577	3.44857	16.5836	4.66e-05	0.00302118	713668	checkpoint kinase 2 [Source:HGNC Symbol;Acc:HGNC:16627]	32	28	47	169	187	67	CHEK2
ENSMMUG00000015304	ENSG00000110852	-2.24496	5.0367	14.4623	0.000142994	0.00640856	717347	C-type lectin domain family 2 member B; C-type lectin superfamily member 2; Uncharacterized protein [Source:UniProtKB/TrEMBL;Acc:F6QE56]	67	85	185	822	428	118	CLEC2B
ENSMMUG00000005638	ENSG00000143333	-2.23399	4.33472	12.7986	0.000346883	0.0116764	715599	Uncharacterized protein [Source:UniProtKB/TrEMBL;Acc:F6W5V5]	91	37	69	256	516	63	RGS16
ENSMMUG00000005296	ENSG00000235985	-2.22486	5.93556	9.08259	0.00258054	0.0415163	574115	Macaca mulatta allograft inflammatory factor 1 (AIF1), mRNA. [Source:RefSeq mRNA;Acc:NM_001047118]	125	129	415	2065	542	88	AIF1
ENSMMUG00000019773	ENSG00000169607	-2.21821	2.66971	9.72377	0.001819	0.0332991	704381	cytoskeleton associated protein 2-like [Source:HGNC Symbol;Acc:HGNC:26877]	14	12	41	179	46	27	CKAP2L
ENSMMUG00000008687	ENSG00000095585	-2.2167	3.15034	8.71569	0.00315482	0.0467213	704363	Uncharacterized protein [Source:UniProtKB/TrEMBL;Acc:F7EFX0]	22	22	44	291	64	17	BLNK
ENSMMUG00000009850	ENSG00000196954	-2.21506	6.40794	13.5803	0.000228568	0.00887409	704864	Caspase [Source:UniProtKB/TrEMBL;Acc:F7A0F5]	189	184	554	2274	964	310	CASP4
ENSMMUG00000006568	ENSG00000168062	-2.21179	3.12503	13.747	0.000209154	0.00836936	722022	basic leucine zipper transcription factor, ATF-like 2 [Source:HGNC Symbol;Acc:HGNC:25163]	26	24	35	190	111	43	BATF2
ENSMMUG00000035525	ENSG00000239128	-2.20914	1.81618	9.8551	0.00169362	0.0321235	NA	Small nucleolar RNA U13 [Source:RFAM;Acc:RF01210]	12	6	19	53	31	38	snoU13
ENSMMUG00000004488	ENSG00000163564	-2.19624	2.61038	9.20189	0.00241765	0.040088	719241	pyrin and HIN domain family, member 1 [Source:HGNC Symbol;Acc:HGNC:28894]	13	18	32	137	25	58	PYHIN1
ENSMMUG00000005620	ENSG00000184226	-2.18593	1.13612	8.53798	0.00347812	0.0496883	677696	Protocadherin-9 isoform 2; Uncharacterized protein [Source:UniProtKB/TrEMBL;Acc:F6WDU0]	8	5	8	35	22	19	PCDH9
ENSMMUG00000012272	ENSG00000116824	-2.1651	4.07495	8.84013	0.00294679	0.0451399	677855	T-cell surface antigen CD2; Uncharacterized protein [Source:UniProtKB/TrEMBL;Acc:F7DS86]	38	47	91	578	74	50	CD2
ENSMMUG00000006103	ENSG00000120526	-2.16093	4.18157	14.7719	0.00012133	0.00568114	NA	NudC domain containing 1 [Source:HGNC Symbol;Acc:HGNC:24306]	48	42	106	370	299	68	NUDCD1
ENSMMUG00000023393	ENSG00000145220	-2.15929	5.69519	13.907	0.000192085	0.00794998	712499	Cell growth-regulating nucleolar protein; Uncharacterized protein [Source:UniProtKB/TrEMBL;Acc:F7DZD6]	177	138	216	1374	544	208	LYAR
ENSMMUG00000004574	ENSG00000144136	-2.15577	5.51943	11.699	0.000625326	0.0172388	699462	solute carrier family 20 (phosphate transporter), member 1 [Source:HGNC Symbol;Acc:HGNC:10946]	123	80	325	1207	606	122	SLC20A1
ENSMMUG00000014755	ENSG00000108771	-2.15392	6.16198	16.5586	4.72e-05	0.00303233	709116	Putative ATP-dependent RNA helicase DHX58; Uncharacterized protein [Source:UniProtKB/TrEMBL;Acc:F7G3U0]	169	246	309	1291	1145	390	DHX58
ENSMMUG00000004974	ENSG00000132109	-2.14631	5.97125	14.7581	0.00012222	0.00570579	717826	E3 ubiquitin-protein ligase TRIM21; Uncharacterized protein [Source:UniProtKB/TrEMBL;Acc:F6ZU58]	196	140	350	1183	1210	206	TRIM21
ENSMMUG00000028856	ENSG00000196684	-2.13576	3.89226	12.405	0.000428193	0.0135119	NA	hematopoietic SH2 domain containing [Source:HGNC Symbol;Acc:HGNC:24920]	31	44	83	386	152	60	HSH2D
ENSMMUG00000003544	ENSG00000103642	-2.13084	5.485	15.049	0.000104757	0.00520006	705365	lactamase, beta [Source:HGNC Symbol;Acc:HGNC:16468]	108	99	305	849	756	197	LACTB
ENSMMUG00000001765	ENSG00000025708	-2.11987	6.54738	10.354	0.00129196	0.027021	716161	thymidine phosphorylase [Source:HGNC Symbol;Acc:HGNC:3148]	220	352	369	2815	537	433	TYMP
ENSMMUG00000021080	ENSG00000117475	-2.11924	4.4287	10.0021	0.00156361	0.0307353	700930	Uncharacterized protein [Source:UniProtKB/TrEMBL;Acc:F7GY38]	53	32	173	450	414	41	BLZF1
ENSMMUG00000008366	ENSG00000132432	-2.11584	5.94745	12.8756	0.000332897	0.0113399	716898	Protein transport protein Sec61 subunit gamma; Uncharacterized protein [Source:UniProtKB/TrEMBL;Acc:F7HPN8]	215	120	361	1191	1227	164	SEC61G
ENSMMUG00000011919	ENSG00000160124	-2.11499	3.55286	10.8227	0.00100262	0.0227942	714602	Uncharacterized protein [Source:UniProtKB/TrEMBL;Acc:F7HMS8]	41	15	79	231	213	33	CCDC58
ENSMMUG00000001005	ENSG00000165732	-2.10957	7.67558	14.3108	0.000154974	0.00675255	712432	DEAD (Asp-Glu-Ala-Asp) box helicase 21 [Source:HGNC Symbol;Acc:HGNC:2744]	692	367	1317	3929	2841	1193	DDX21
ENSMMUG00000008100	ENSG00000125347	-2.10195	7.34833	13.6356	0.000221941	0.00874713	707788	Interferon regulatory factor [Source:UniProtKB/TrEMBL;Acc:F7HIX2]	386	572	749	2532	3206	762	IRF1
ENSMMUG00000016544	ENSG00000100902	-2.08879	7.0814	9.02848	0.00265805	0.0423887	695113	Proteasome subunit alpha type [Source:UniProtKB/TrEMBL;Acc:F6W663]	393	266	944	3473	2191	191	PSMA6
ENSMMUG00000010082	ENSG00000166750	-2.06854	6.40584	9.12896	0.00251595	0.0410669	NA	schlafen family member 5 [Source:HGNC Symbol;Acc:HGNC:28286]	246	142	652	2102	1405	129	SLFN5
ENSMMUG00000023469	ENSG00000166598	-2.06235	10.7382	8.6929	0.00319452	0.0469627	699568	Uncharacterized protein [Source:UniProtKB/TrEMBL;Acc:F6W970]	5335	3149	12242	28632	32723	7261	HSP90B1
ENSMMUG00000023307	ENSG00000165181	-2.05753	3.10209	12.5819	0.000389496	0.012702	707991	chromosome 9 open reading frame 84 [Source:HGNC Symbol;Acc:HGNC:26535]	19	29	46	115	140	61	C9orf84
ENSMMUG00000014519	ENSG00000104320	-2.04894	6.1489	13.4595	0.000243773	0.00934919	695912	Nibrin [Source:UniProtKB/TrEMBL;Acc:F6Q6E5]	216	176	429	1655	999	246	NBN
ENSMMUG00000012185	ENSG00000162772	-2.04768	5.25722	12.1701	0.000485614	0.0146432	710832	Uncharacterized protein [Source:UniProtKB/TrEMBL;Acc:F7FN44]	140	121	142	598	852	114	ATF3
ENSMMUG00000018510	ENSG00000169432	-2.04483	4.73355	8.75359	0.00308993	0.0461814	NA	sodium channel, voltage-gated, type IX, alpha subunit [Source:HGNC Symbol;Acc:HGNC:10597]	114	87	80	183	155	433	SCN9A
ENSMMUG00000010489	ENSG00000144381	-2.0379	8.29158	8.89586	0.00285818	0.0442985	693438	Uncharacterized protein [Source:UniProtKB/TrEMBL;Acc:F7BGB7]	1037	471	2432	7319	5175	708	HSPD1
ENSMMUG00000005551	ENSG00000154760	-2.03374	6.80279	12.3977	0.000429856	0.0135119	715511	schlafen family member 13 [Source:HGNC Symbol;Acc:HGNC:26481]	390	219	733	2600	1541	404	SLFN13
ENSMMUG00000017255	ENSG00000119969	-2.031	4.06521	12.262	0.000462273	0.014246	701598	Uncharacterized protein [Source:UniProtKB/TrEMBL;Acc:F7GYJ4]	57	47	82	428	133	88	HELLS
ENSMMUG00000019662	ENSG00000108679	-2.02374	7.74035	10.4582	0.00122104	0.0261299	710853	lectin, galactoside-binding, soluble, 3 binding protein [Source:HGNC Symbol;Acc:HGNC:6564]	856	575	949	3924	4460	526	LGALS3BP
ENSMMUG00000015040	ENSG00000153006	-2.01732	5.23327	10.7675	0.00103297	0.0233138	695436	SREK1-interacting protein 1 [Source:HGNC Symbol;Acc:HGNC:26716]	153	87	200	209	435	515	SREK1IP1
ENSMMUG00000006816	ENSG00000168016	-2.01671	6.4187	9.21466	0.00240085	0.0399785	699295	Uncharacterized protein [Source:UniProtKB/TrEMBL;Acc:F7GZE9]	283	200	531	2633	806	177	TRANK1
ENSMMUG00000016812	ENSG00000122483	-2.01053	3.08496	11.8179	0.000586649	0.0167617	NA	coiled-coil domain containing 18 [Source:HGNC Symbol;Acc:HGNC:30370]	31	23	42	160	76	69	CCDC18
ENSMMUG00000003560	ENSG00000118939	-1.99372	4.43217	10.785	0.00102326	0.023128	697276	Uncharacterized protein [Source:UniProtKB/TrEMBL;Acc:F7ETM9]	66	52	139	533	295	55	UCHL3
ENSMMUG00000015999	ENSG00000068079	-1.99119	6.31423	14.717	0.000124917	0.0057631	712409	interferon-induced protein 35 [Source:HGNC Symbol;Acc:HGNC:5399]	225	250	449	839	1266	696	IFI35
ENSMMUG00000011646	ENSG00000166012	-1.98868	5.75483	13.754	0.00020838	0.0083597	696602	TATA box-binding protein-associated factor RNA polymerase I subunit D; Uncharacterized protein [Source:UniProtKB/TrEMBL;Acc:F6PTS1]	176	142	328	577	603	602	TAF1D
ENSMMUG00000009302	ENSG00000139343	-1.98803	5.23715	11.0037	0.00090931	0.021677	716917	small nuclear ribonucleoprotein polypeptide F [Source:HGNC Symbol;Acc:HGNC:11162]	135	78	245	829	631	93	SNRPF
ENSMMUG00000011047	ENSG00000140386	-1.98226	7.49443	11.5633	0.000672666	0.0179446	708022	S-phase cyclin A-associated protein in the ER [Source:HGNC Symbol;Acc:HGNC:13081]	665	616	699	2405	1446	2048	SCAPER
ENSMMUG00000003509	ENSG00000100567	-1.97891	6.42052	11.6623	0.000637803	0.0173691	700251	Proteasome subunit alpha type [Source:UniProtKB/TrEMBL;Acc:F7E2S4]	269	193	598	1439	1797	254	PSMA3
ENSMMUG00000003615	ENSG00000050344	-1.97657	4.30339	10.5434	0.00116602	0.0252976	702171	nuclear factor, erythroid 2-like 3 [Source:HGNC Symbol;Acc:HGNC:7783]	51	41	157	509	211	69	NFE2L3
ENSMMUG00000013059	ENSG00000152749	-1.9756	3.37162	8.86184	0.00291195	0.0448691	694839	Intimal thickness-related receptor; Uncharacterized protein [Source:UniProtKB/TrEMBL;Acc:F7H5N5]	29	14	90	196	187	28	GPR180
ENSMMUG00000000338	ENSG00000132274	-1.97026	8.08724	9.74458	0.00179853	0.0330735	713814	Macaca mulatta tripartite motif-containing 22 (TRIM22), mRNA. [Source:RefSeq mRNA;Acc:NM_001113359]	648	701	2070	6337	3947	842	TRIM22
ENSMMUG00000017008	ENSG00000106560	-1.96519	3.6658	10.0037	0.00156227	0.0307353	713463	GTPase, IMAP family member 2 [Source:HGNC Symbol;Acc:HGNC:21789]	25	34	97	272	188	42	GIMAP2
ENSMMUG00000010956	ENSG00000185338	-1.94762	2.67366	8.58116	0.00339659	0.0489697	711180	suppressor of cytokine signaling 1 [Source:HGNC Symbol;Acc:HGNC:19383]	27	17	27	158	63	24	SOCS1
ENSMMUG00000007894	ENSG00000139679	-1.94727	3.92324	8.96591	0.00275064	0.043233	705081	Lysophosphatidic acid receptor 6; Uncharacterized protein [Source:UniProtKB/TrEMBL;Acc:F7AZM0]	35	37	118	406	169	38	LPAR6
ENSMMUG00000006659	ENSG00000184254	-1.94291	4.62682	10.903	0.000960101	0.0222694	694231	Uncharacterized protein [Source:UniProtKB/TrEMBL;Acc:F7FTY4]	40	72	207	380	206	251	ALDH1A3
ENSMMUG00000017669	ENSG00000125354	-1.93531	5.34199	11.0419	0.000890737	0.0214393	694021	Septin-6 isoform D; Uncharacterized protein [Source:UniProtKB/TrEMBL;Acc:F6TJ60]	122	126	241	864	223	348	SEPT9
ENSMMUG00000012786	ENSG00000182326	-1.9319	7.74995	10.1014	0.00148156	0.0297564	714589	complement component 1, s subcomponent [Source:HGNC Symbol;Acc:HGNC:1247]	773	408	1613	3506	4476	694	C1S
ENSMMUG00000022451	ENSG00000106588	-1.93154	7.34362	9.15698	0.00247771	0.0406967	701683	Proteasome subunit alpha type [Source:UniProtKB/TrEMBL;Acc:F7AC21]	558	369	1130	3450	2976	329	PSMA2
ENSMMUG00000011906	ENSG00000115233	-1.92975	5.70081	10.7055	0.00106816	0.023699	701063	26S proteasome non-ATPase regulatory subunit 14; Uncharacterized protein [Source:UniProtKB/TrEMBL;Acc:F7HMX1]	181	118	355	1148	835	138	PSMD14
ENSMMUG00000001392	ENSG00000133302	-1.92753	4.58185	13.0043	0.00031077	0.0110538	701994	Uncharacterized protein [Source:UniProtKB/TrEMBL;Acc:F7CZP2]	59	83	148	281	287	241	ANKRD32
ENSMMUG00000015395	ENSG00000105185	-1.9264	5.41109	9.16415	0.00246802	0.0406877	702277	Programmed cell death protein 5; Uncharacterized protein [Source:UniProtKB/TrEMBL;Acc:F6S8R2]	177	119	202	1231	418	102	PDCD5
ENSMMUG00000020547	ENSG00000173200	-1.92455	4.08264	11.5298	0.00068489	0.0180862	NA	poly (ADP-ribose) polymerase family, member 15 [Source:HGNC Symbol;Acc:HGNC:26876]	40	59	102	344	254	65	PARP15
ENSMMUG00000014558	ENSG00000096968	-1.92251	6.13064	10.3085	0.0013242	0.0276216	694184	Tyrosine-protein kinase [Source:UniProtKB/TrEMBL;Acc:F7GT47]	201	163	542	1724	940	194	JAK2
ENSMMUG00000010740	ENSG00000041357	-1.92128	7.38013	12.0755	0.000510876	0.0151851	710417	Proteasome subunit alpha type [Source:UniProtKB/TrEMBL;Acc:F7G176]	606	399	1085	3261	2605	698	PSMA4
ENSMMUG00000007037	ENSG00000183696	-1.91226	4.73682	9.12086	0.00252712	0.0411634	695317	Uridine phosphorylase [Source:UniProtKB/TrEMBL;Acc:F7F1M1]	100	59	175	771	240	71	UPP1
ENSMMUG00000005895	ENSG00000070081	-1.90246	6.38315	13.6157	0.0002243	0.00879594	697084	nucleobindin 2 [Source:HGNC Symbol;Acc:HGNC:8044]	350	165	559	1020	1286	658	NUCB2
ENSMMUG00000021291	ENSG00000139372	-1.90081	6.23199	13.9445	0.000188283	0.00781326	700061	thymine-DNA glycosylase [Source:HGNC Symbol;Acc:HGNC:11700]	301	195	431	1447	972	424	TDG
ENSMMUG00000005829	ENSG00000130303	-1.89231	8.05013	9.53353	0.00201751	0.0358806	719092	Macaca mulatta bone marrow stromal cell antigen 2 (BST2), mRNA. [Source:RefSeq mRNA;Acc:NM_001161666]	765	705	1961	5374	4525	805	BST2
ENSMMUG00000005775	ENSG00000176485	-1.89118	6.56505	8.59149	0.00337737	0.0488355	722178	Uncharacterized protein [Source:UniProtKB/TrEMBL;Acc:F6W107]	420	285	407	2254	1519	166	PLA2G16
ENSMMUG00000004278	ENSG00000145050	-1.88937	6.49611	11.3662	0.000747946	0.0190769	700659	Uncharacterized protein [Source:UniProtKB/TrEMBL;Acc:F6ZSK8]	323	186	680	1653	1607	322	MANF
ENSMMUG00000004860	ENSG00000134363	-1.88927	3.24027	10.6934	0.00107519	0.0237542	707420	Follistatin; Uncharacterized protein [Source:UniProtKB/TrEMBL;Acc:F7AVH0]	23	40	46	147	136	61	FST
ENSMMUG00000016383	ENSG00000163840	-1.88778	5.37101	11.3355	0.000760406	0.0193632	714914	Uncharacterized protein [Source:UniProtKB/TrEMBL;Acc:F7G2R1]	122	102	315	860	633	146	DTX3L
ENSMMUG00000018273	ENSG00000111224	-1.88254	2.9116	8.8629	0.00291025	0.0448691	721828	Poly [ADP-ribose] polymerase 11; Uncharacterized protein [Source:UniProtKB/TrEMBL;Acc:F7HM89]	25	21	48	153	47	63	PARP11
ENSMMUG00000011127	ENSG00000171227	-1.88053	3.0717	8.91417	0.00282966	0.0439468	695060	transmembrane protein 37 [Source:HGNC Symbol;Acc:HGNC:18216]	29	13	70	186	74	49	TMEM37
ENSMMUG00000030873	ENSG00000132475	-1.87318	6.90991	12.2048	0.000476665	0.0145184	694152	Histone H3 [Source:UniProtKB/TrEMBL;Acc:F6Y435]	446	347	708	1113	2355	856	H3F3A
ENSMMUG00000012363	ENSG00000277791	-1.87234	6.83004	10.2405	0.00137388	0.0283935	694318	Proteasome subunit beta type [Source:UniProtKB/TrEMBL;Acc:F7EIY0]	458	294	680	2788	1441	352	PSMB3
ENSMMUG00000020725	ENSG00000104312	-1.86628	4.43274	9.97947	0.00158296	0.0309244	695567	Uncharacterized protein [Source:UniProtKB/TrEMBL;Acc:F6PSK9]	70	49	164	509	285	64	RIPK2
ENSMMUG00000008869	ENSG00000118503	-1.86479	5.18583	8.94826	0.00277734	0.0434019	704130	Tumor necrosis factor alpha-induced protein 3; Uncharacterized protein [Source:UniProtKB/TrEMBL;Acc:F7DY40]	110	114	231	1014	366	94	TNFAIP3
ENSMMUG00000005082	ENSG00000111196	-1.85926	3.65119	9.92967	0.00162636	0.0313789	717824	Uncharacterized protein [Source:UniProtKB/TrEMBL;Acc:F7C459]	61	24	73	196	243	45	MAGOHB
ENSMMUG00000023054	ENSG00000138382	-1.85146	6.18655	12.3798	0.000433997	0.0135882	707119	methyltransferase like 5 [Source:HGNC Symbol;Acc:HGNC:25006]	281	147	553	724	1302	552	METTL5
ENSMMUG00000005209	ENSG00000110172	-1.84952	5.62738	11.5336	0.000683512	0.0180802	694312	cysteine and histidine-rich domain (CHORD) containing 1 [Source:HGNC Symbol;Acc:HGNC:14525]	179	111	367	1020	703	201	CHORDC1
ENSMMUG00000030295	ENSG00000172115	-1.84728	6.31614	10.0089	0.00155784	0.0307353	694977	Cytochrome c [Source:UniProtKB/Swiss-Prot;Acc:P00002]	275	163	648	1369	1578	235	CYCS
ENSMMUG00000020928	ENSG00000155438	-1.84179	5.15168	12.7696	0.000352295	0.0118079	697198	nucleolar protein interacting with the FHA domain of MKI67 [Source:HGNC Symbol;Acc:HGNC:17838]	124	93	247	621	550	176	NIFK
ENSMMUG00000004966	ENSG00000124787	-1.83839	3.19228	8.66037	0.00325206	0.0477191	710505	ribonuclease P/MRP 40kDa subunit [Source:HGNC Symbol;Acc:HGNC:20992]	28	16	80	149	167	32	RPP40
ENSMMUG00000018095	ENSG00000125977	-1.83641	8.23942	10.492	0.00119894	0.0258333	708593	Uncharacterized protein [Source:UniProtKB/TrEMBL;Acc:F7EFU6]	1300	843	1671	6096	3638	1654	EIF2S2
ENSMMUG00000005700	ENSG00000138376	-1.82922	3.59224	11.041	0.000891167	0.0214393	694301	BRCA1 associated RING domain 1 [Source:HGNC Symbol;Acc:HGNC:952]	42	35	80	148	136	119	BARD1
ENSMMUG00000022881	ENSG00000163584	-1.82815	5.06172	10.8443	0.000991003	0.0227149	695815	Uncharacterized protein [Source:UniProtKB/TrEMBL;Acc:F6WM46]	143	70	229	592	596	117	RPL22L1
ENSMMUG00000016575	ENSG00000185404	-1.82648	6.3862	11.2166	0.000810675	0.0201525	NA	SP140 nuclear body protein-like [Source:HGNC Symbol;Acc:HGNC:25105]	181	382	443	1332	1208	526	SP140L
ENSMMUG00000000572	ENSG00000158411	-1.82335	5.00227	13.2097	0.000278503	0.0102549	708915	MIT, microtubule interacting and transport, domain containing 1 [Source:HGNC Symbol;Acc:HGNC:25207]	112	98	201	501	482	194	MITD1
ENSMMUG00000018843	ENSG00000123545	-1.82123	3.70516	9.24495	0.00236145	0.0394061	705102	NADH dehydrogenase [ubiquinone] 1 alpha subcomplex assembly factor 4; Uncharacterized protein [Source:UniProtKB/TrEMBL;Acc:F6ZAR5]	55	22	98	227	233	43	NDUFAF4
ENSMMUG00000013476	ENSG00000136147	-1.81961	5.96884	12.6448	0.000376611	0.0123588	NA	PHD finger protein 11 [Source:HGNC Symbol;Acc:HGNC:17024]	223	198	377	974	1113	295	PHF11
ENSMMUG00000014072	ENSG00000235030	-1.81913	4.84578	11.777	0.000599677	0.0169182	701939	Macaca mulatta immediate early response 3 (IER3), mRNA. [Source:RefSeq mRNA;Acc:NM_001047122]	115	80	173	532	456	118	IER3
ENSMMUG00000020463	ENSG00000136824	-1.81692	5.1984	10.2262	0.00138456	0.0284885	713359	Uncharacterized protein [Source:UniProtKB/TrEMBL;Acc:F6VS74]	142	94	246	923	352	149	SMC2
ENSMMUG00000011112	ENSG00000198900	-1.81329	8.38299	9.76694	0.00177678	0.0330095	697300	Uncharacterized protein [Source:UniProtKB/TrEMBL;Acc:F6TZC2]	1354	872	2163	6527	4862	1475	TOP1
ENSMMUG00000010139	ENSG00000091879	-1.79767	4.6043	11.7518	0.000607835	0.0170564	716811	Uncharacterized protein [Source:UniProtKB/TrEMBL;Acc:F6QXG0]	92	45	204	397	355	141	ANGPT2
ENSMMUG00000012511	ENSG00000163938	-1.79383	6.56592	10.9003	0.000961479	0.0222694	695877	guanine nucleotide binding protein-like 3 (nucleolar) [Source:HGNC Symbol;Acc:HGNC:29931]	404	212	669	2013	1211	415	GNL3
ENSMMUG00000006470	ENSG00000159403	-1.78506	7.39993	9.22741	0.00238419	0.0397432	NA	complement component 1, r subcomponent [Source:HGNC Symbol;Acc:HGNC:1246]	700	321	1356	2112	3748	657	C1R
ENSMMUG00000008870	ENSG00000121073	-1.78457	5.19177	9.16189	0.00247108	0.0406877	NA	solute carrier family 35, member B1 [Source:HGNC Symbol;Acc:HGNC:20798]	118	101	275	762	601	92	SLC35B1
ENSMMUG00000001619	ENSG00000173145	-1.78023	5.34666	11.037	0.000893104	0.0214393	NA	nucleolar complex associated 3 homolog (S. cerevisiae) [Source:HGNC Symbol;Acc:HGNC:24034]	137	97	333	800	550	190	NOC3L
ENSMMUG00000005478	ENSG00000137574	-1.77643	6.09047	11.6263	0.000650251	0.0176422	695339	trimethylguanosine synthase 1 [Source:HGNC Symbol;Acc:HGNC:17843]	248	182	497	1347	920	318	TGS1
ENSMMUG00000004731	ENSG00000026950	-1.77369	5.40334	9.0249	0.00266327	0.042409	NA	Uncharacterized protein [Source:UniProtKB/TrEMBL;Acc:F6R4Y7]	139	152	260	719	210	445	BTN3A1
ENSMMUG00000021009	ENSG00000151304	-1.75088	3.89928	9.81748	0.00172861	0.0323183	699872	Serum response factor-binding protein 1; Uncharacterized protein [Source:UniProtKB/TrEMBL;Acc:F7HIF0]	66	34	102	320	184	60	SRFBP1
ENSMMUG00000016368	ENSG00000174780	-1.74507	6.49872	10.8425	0.000991947	0.0227149	694604	Signal recognition particle subunit SRP72 [Source:UniProtKB/TrEMBL;Acc:F7GNJ4]	400	247	571	1928	1037	439	SRP72
ENSMMUG00000008722	ENSG00000136628	-1.74064	7.22448	10.0455	0.00152717	0.030323	706899	glutamyl-prolyl-tRNA synthetase [Source:HGNC Symbol;Acc:HGNC:3418]	597	331	1207	2884	2013	725	EPRS
ENSMMUG00000023610	ENSG00000112773	-1.73837	6.57817	10.4834	0.00120449	0.0258817	693306	Uncharacterized protein [Source:UniProtKB/TrEMBL;Acc:F7G705]	498	205	608	1911	1165	489	FAM46A
ENSMMUG00000004070	ENSG00000067533	-1.7379	4.44106	10.989	0.000916525	0.0218158	707743	ribosomal RNA processing 15 homolog (S. cerevisiae) [Source:HGNC Symbol;Acc:HGNC:24255]	83	52	169	337	369	102	RRP15
ENSMMUG00000015245	ENSG00000164070	-1.73742	3.56425	8.8652	0.00290659	0.0448691	710143	heat shock 70kDa protein 4-like [Source:HGNC Symbol;Acc:HGNC:17041]	48	32	79	273	102	60	HSPA4L
ENSMMUG00000002362	ENSG00000080608	-1.72903	5.5693	11.6236	0.000651209	0.0176422	696063	KIAA0020 [Source:HGNC Symbol;Acc:HGNC:29676]	200	126	332	615	563	417	KIAA0020
ENSMMUG00000013728	ENSG00000089195	-1.7279	4.42981	10.2248	0.00138561	0.0284885	718229	Uncharacterized protein [Source:UniProtKB/TrEMBL;Acc:F6RNX4]	77	68	145	417	324	80	TRMT6
ENSMMUG00000012935	ENSG00000104356	-1.7247	3.3616	9.08494	0.00257722	0.0415083	NA	processing of precursor 1, ribonuclease P/MRP subunit (S. cerevisiae) [Source:HGNC Symbol;Acc:HGNC:30129]	38	39	58	140	93	103	POP1
ENSMMUG00000022575	ENSG00000135698	-1.72147	4.84061	11.9572	0.000544355	0.0158852	704129	M-phase phosphoprotein 6; Uncharacterized protein [Source:UniProtKB/TrEMBL;Acc:F6ZF06]	114	91	181	446	367	198	MPHOSPH6
ENSMMUG00000023623	ENSG00000124201	-1.71169	8.06504	9.73124	0.00181162	0.0332363	703746	zinc finger, NFX1-type containing 1 [Source:HGNC Symbol;Acc:HGNC:29271]	1043	876	1715	4852	3110	1682	ZNFX1
ENSMMUG00000016237	ENSG00000086712	-1.71018	4.78221	11.1732	0.000829869	0.020483	713769	Environmental lipopolysaccharide-responding gene protein; TXLNGX; Uncharacterized protein [Source:UniProtKB/TrEMBL;Acc:F7GH86]	120	83	169	531	279	175	TXLNG
ENSMMUG00000015149	ENSG00000134470	-1.70758	4.98883	8.72953	0.00313097	0.046508	712788	Macaca mulatta interleukin 15 receptor, alpha (IL15RA), transcript variant 1, mRNA. [Source:RefSeq mRNA;Acc:NM_001172844]	120	93	226	790	331	106	IL15RA
ENSMMUG00000018184	ENSG00000164134	-1.70582	6.7633	11.239	0.000800955	0.0201085	697123	N-alpha-acetyltransferase 15, NatA auxiliary subunit; Uncharacterized protein [Source:UniProtKB/TrEMBL;Acc:F7EDH4]	524	289	681	1634	1502	721	NAA15
ENSMMUG00000004382	ENSG00000158201	-1.70473	4.2542	9.40293	0.00216638	0.0377577	701145	abhydrolase domain containing 3 [Source:HGNC Symbol;Acc:HGNC:18718]	55	60	152	306	347	69	ABHD3
ENSMMUG00000013689	ENSG00000120675	-1.70232	3.75409	9.37622	0.00219819	0.0380062	700339	DnaJ (Hsp40) homolog, subfamily C, member 15 [Source:HGNC Symbol;Acc:HGNC:20325]	62	49	65	196	119	129	DNAJC15
ENSMMUG00000015283	ENSG00000129596	-1.69224	4.58753	9.74835	0.00179483	0.0330443	696387	Cysteine dioxygenase type 1; Uncharacterized protein [Source:UniProtKB/TrEMBL;Acc:F7DU10]	101	61	179	218	517	132	CDO1
ENSMMUG00000018791	ENSG00000075643	-1.68985	5.58087	9.60965	0.00193558	0.0349384	715633	molybdenum cofactor sulfurase [Source:HGNC Symbol;Acc:HGNC:18234]	218	167	244	658	978	180	MOCOS
ENSMMUG00000018787	ENSG00000111845	-1.68101	5.24689	11.1689	0.000831804	0.020483	697856	Uncharacterized protein; p21-activated protein kinase-interacting protein 1 [Source:UniProtKB/TrEMBL;Acc:F6ZQG7]	194	90	251	531	570	244	PAK1IP1
ENSMMUG00000011826	ENSG00000131876	-1.68043	5.29832	9.35544	0.00222325	0.038275	694876	U2 small nuclear ribonucleoprotein A; U2 small nuclear ribonucleoprotein A'; Uncharacterized protein [Source:UniProtKB/TrEMBL;Acc:F7H780]	128	142	271	837	522	143	SNRPA1
ENSMMUG00000000442	ENSG00000113460	-1.67132	5.38537	9.20579	0.00241251	0.0400875	698745	Ribosome biogenesis protein BRX1 homolog; Uncharacterized protein [Source:UniProtKB/TrEMBL;Acc:F7A5Q1]	172	105	328	828	632	141	BRIX1
ENSMMUG00000017037	ENSG00000112110	-1.6704	5.15988	8.57794	0.0034026	0.0490023	697510	39S ribosomal protein L18, mitochondrial; Uncharacterized protein [Source:UniProtKB/TrEMBL;Acc:F7DDE3]	174	100	219	835	436	110	MRPL18
ENSMMUG00000014038	ENSG00000114127	-1.66716	6.17946	9.39456	0.0021763	0.0378884	714497	5'-3' exoribonuclease 1 [Source:UniProtKB/TrEMBL;Acc:F6WU61]	271	268	449	1688	599	380	XRN1
ENSMMUG00000006315	ENSG00000163686	-1.6616	4.67926	8.54176	0.0034709	0.0496303	702384	Uncharacterized protein [Source:UniProtKB/TrEMBL;Acc:F7HIR3]	103	69	195	386	527	71	ABHD6
ENSMMUG00000023051	ENSG00000138385	-1.66086	7.79086	9.57103	0.00197671	0.0355117	710344	Uncharacterized protein [Source:UniProtKB/TrEMBL;Acc:F6TJP6]	915	582	1739	2898	3318	1520	SSB
ENSMMUG00000020284	ENSG00000147679	-1.65806	5.42038	10.0894	0.00149125	0.0298744	702915	Uncharacterized protein [Source:UniProtKB/TrEMBL;Acc:F6UCB7]	211	132	248	377	637	388	UTP23
ENSMMUG00000016975	ENSG00000017483	-1.64901	4.64669	10.8327	0.000997212	0.0227689	710156	solute carrier family 38, member 5 [Source:HGNC Symbol;Acc:HGNC:18070]	136	78	124	378	359	152	SLC38A5
ENSMMUG00000003430	ENSG00000105821	-1.64028	6.56333	10.4736	0.00121095	0.025985	695890	Uncharacterized protein [Source:UniProtKB/TrEMBL;Acc:F6V3V6]	483	293	534	1168	1227	774	DNAJC2
ENSMMUG00000022508	ENSG00000095794	-1.63463	5.49946	9.31244	0.00227603	0.0386801	698636	Uncharacterized protein [Source:UniProtKB/TrEMBL;Acc:F6YPL4]	138	124	426	810	636	216	CREM
ENSMMUG00000000812	ENSG00000121931	-1.63325	4.35831	8.97779	0.00273281	0.043039	702445	Ligand-dependent nuclear receptor-interacting factor 1 isoform 1; Uncharacterized protein [Source:UniProtKB/TrEMBL;Acc:F6Q2G3]	83	52	167	407	281	78	LRIF1
ENSMMUG00000022702	ENSG00000262473	-1.62412	5.21611	9.42304	0.00214276	0.0375126	NA	phosphoribosylglycinamide formyltransferase, phosphoribosylglycinamide synthetase, phosphoribosylaminoimidazole synthetase [Source:HGNC Symbol;Acc:HGNC:4163]	144	99	312	621	604	155	GART
ENSMMUG00000017929	ENSG00000123992	-1.6135	6.28066	8.83429	0.00295623	0.0452352	703180	aspartyl aminopeptidase [Source:HGNC Symbol;Acc:HGNC:2981]	308	279	514	1783	799	326	DNPEP
ENSMMUG00000008513	ENSG00000065183	-1.60597	5.78236	9.85939	0.00168967	0.0321235	711960	Uncharacterized protein [Source:UniProtKB/TrEMBL;Acc:F6WR72]	204	190	405	1029	606	324	WDR3
ENSMMUG00000016620	ENSG00000139233	-1.60084	6.04243	10.6123	0.00112335	0.0245209	717803	Protein LAPS18-like protein; Protein LLP homolog; Uncharacterized protein [Source:UniProtKB/TrEMBL;Acc:F6TQE1]	318	222	390	979	858	446	LLPH
ENSMMUG00000000582	ENSG00000055044	-1.59568	7.11877	9.76206	0.0017815	0.0330095	703859	Nucleolar protein 58; Uncharacterized protein [Source:UniProtKB/TrEMBL;Acc:F6ZQ04]	655	425	942	1872	1889	994	NOP58
ENSMMUG00000002148	ENSG00000151470	-1.58913	4.00882	9.10818	0.00254469	0.0413362	694081	chromosome 4 open reading frame 33 [Source:HGNC Symbol;Acc:HGNC:27025]	66	63	94	262	250	72	C4orf33
ENSMMUG00000005784	ENSG00000133985	1.58856	4.19091	8.72217	0.00314363	0.0466519	693495	Uncharacterized protein [Source:UniProtKB/TrEMBL;Acc:F6VUF3]	284	150	352	49	108	44	TTC9
ENSMMUG00000021916	ENSG00000156052	1.59553	4.7417	10.4129	0.00125137	0.0264899	705680	Guanine nucleotide-binding protein G(Q) subunit alpha; Uncharacterized protein [Source:UniProtKB/TrEMBL;Acc:F6T573]	350	262	544	122	104	68	GNAQ
ENSMMUG00000018985	ENSG00000103502	1.59759	5.13235	9.32309	0.00226284	0.0385395	707141	CDP-diacylglycerol--inositol 3-phosphatidyltransferase [Source:HGNC Symbol;Acc:HGNC:1769]	587	343	529	119	208	73	CDIPT
ENSMMUG00000019803	ENSG00000185339	1.59845	4.70733	9.07165	0.00259603	0.04168	716085	transcobalamin II [Source:HGNC Symbol;Acc:HGNC:11653]	413	276	386	164	72	59	TCN2
ENSMMUG00000003292	ENSG00000157637	1.60033	6.37347	8.6071	0.00334855	0.0485653	NA	solute carrier family 38, member 10 [Source:HGNC Symbol;Acc:HGNC:28237]	1118	895	1523	294	223	307	SLC38A10
ENSMMUG00000022996	ENSG00000118960	1.60808	4.54385	9.75119	0.00179207	0.0330321	702364	HCLS1 binding protein 3 [Source:HGNC Symbol;Acc:HGNC:24979]	392	215	372	94	86	67	HS1BP3
ENSMMUG00000022167	ENSG00000241973	1.61326	6.53151	10.1511	0.00144216	0.0291517	698020	phosphatidylinositol 4-kinase, catalytic, alpha [Source:HGNC Symbol;Acc:HGNC:8983]	1274	1046	1576	344	478	213	PI4KA
ENSMMUG00000004053	ENSG00000160685	1.61546	4.87202	9.94972	0.00160874	0.0311489	719006	Uncharacterized protein [Source:UniProtKB/TrEMBL;Acc:F6W012]	412	316	504	125	99	85	ZBTB7B
ENSMMUG00000001342	ENSG00000144711	1.62019	4.86827	9.70404	0.00183863	0.0336139	693922	Uncharacterized protein [Source:UniProtKB/TrEMBL;Acc:F7B954]	488	275	466	167	94	65	IQSEC1
ENSMMUG00000011294	ENSG00000105699	1.62284	4.71764	8.57493	0.00340823	0.0490023	NA	lipolysis stimulated lipoprotein receptor [Source:HGNC Symbol;Acc:HGNC:29572]	391	281	427	55	168	63	LSR
ENSMMUG00000002797	ENSG00000140044	1.63167	5.60152	8.81077	0.00299457	0.0453865	NA	Jun dimerization protein 2 [Source:HGNC Symbol;Acc:HGNC:17546]	802	491	742	110	270	133	JDP2
ENSMMUG00000002453	ENSG00000121671	1.63403	6.17885	9.33271	0.00225099	0.0384212	715000	Cryptochrome-2; Uncharacterized protein [Source:UniProtKB/TrEMBL;Acc:F7HH05]	1128	625	1435	167	424	186	CRY2
ENSMMUG00000031357	ENSG00000143862	1.64863	3.77942	9.5674	0.00198063	0.0355117	NA	ADP-ribosylation factor-like 8A [Source:HGNC Symbol;Acc:HGNC:25192]	200	107	297	63	69	22	ARL8A
ENSMMUG00000011850	ENSG00000039068	1.64912	5.51168	9.44354	0.00211895	0.0371787	NA	cadherin 1, type 1, E-cadherin (epithelial) [Source:HGNC Symbol;Acc:HGNC:1748]	573	359	1174	198	276	62	CDH1
ENSMMUG00000017036	ENSG00000125912	1.65459	3.5688	9.37468	0.00220003	0.0380062	NA	nicalin [Source:HGNC Symbol;Acc:HGNC:26923]	183	108	211	61	49	21	NCLN
ENSMMUG00000022500	ENSG00000116871	1.65841	7.04772	9.0432	0.00263673	0.0421609	712899	MAP7 domain containing 1 [Source:HGNC Symbol;Acc:HGNC:25514]	2073	1437	2064	440	418	446	MAP7D1
ENSMMUG00000017150	ENSG00000088888	1.661	4.43377	8.80057	0.00301136	0.0455069	NA	mitochondrial antiviral signaling protein [Source:HGNC Symbol;Acc:HGNC:29233]	296	272	316	66	63	78	MAVS
ENSMMUG00000011929	ENSG00000177733	1.66274	5.43577	9.4789	0.00207849	0.0367567	713181	Heterogeneous nuclear ribonucleoprotein A0; Uncharacterized protein [Source:UniProtKB/TrEMBL;Acc:F7HKT8]	702	407	752	104	255	103	HNRNPA0
ENSMMUG00000003972	ENSG00000110047	1.6637	6.406	9.89339	0.00165874	0.0317524	722036	EH domain-containing protein 1; Testilin; Uncharacterized protein [Source:UniProtKB/TrEMBL;Acc:F6XYM2]	1345	981	1175	256	455	201	EHD1
ENSMMUG00000015416	ENSG00000096070	1.6648	4.36795	9.92321	0.00163207	0.0314385	718997	bromodomain and PHD finger containing, 3 [Source:HGNC Symbol;Acc:HGNC:14256]	317	172	418	56	98	57	BRPF3
ENSMMUG00000004762	ENSG00000142784	1.66696	6.12448	8.82709	0.00296791	0.0453307	715790	Uncharacterized protein; WD and tetratricopeptide repeats protein 1 [Source:UniProtKB/TrEMBL;Acc:F6SM88]	1069	671	1294	124	382	203	WDTC1
ENSMMUG00000004874	ENSG00000172216	1.66795	5.1813	10.7225	0.00105838	0.0236338	713191	CCAAT/enhancer binding protein (C/EBP), beta [Source:HGNC Symbol;Acc:HGNC:1834]	626	337	581	141	151	91	CEBPB
ENSMMUG00000018982	ENSG00000018408	1.66893	4.30818	10.9036	0.000959772	0.0222694	NA	WW domain containing transcription regulator 1 [Source:HGNC Symbol;Acc:HGNC:24042]	292	165	418	98	72	43	WWTR1
ENSMMUG00000018260	ENSG00000128567	1.6738	5.13917	9.49607	0.00205912	0.0364553	704777	podocalyxin-like [Source:HGNC Symbol;Acc:HGNC:9171]	452	252	946	207	88	82	PODXL
ENSMMUG00000011381	ENSG00000150403	1.67449	5.71429	9.45315	0.00210786	0.0370682	NA	transmembrane and coiled-coil domains 3 [Source:HGNC Symbol;Acc:HGNC:20329]	896	510	825	130	233	161	TMCO3
ENSMMUG00000000792	ENSG00000144567	1.67751	5.66078	10.1866	0.00141463	0.0287806	704378	family with sequence similarity 134, member A [Source:HGNC Symbol;Acc:HGNC:28450]	743	558	845	141	226	146	FAM134A
ENSMMUG00000032072	ENSG00000177606	1.68719	5.97607	10.0124	0.00155492	0.0307184	716452	Transcription factor AP-1; Uncharacterized protein [Source:UniProtKB/TrEMBL;Acc:F7A6Z1]	972	731	918	167	272	189	JUN
ENSMMUG00000012523	ENSG00000132589	1.69001	5.53403	10.0429	0.00152933	0.0303274	716527	Uncharacterized protein [Source:UniProtKB/TrEMBL;Acc:F6UU24]	700	476	818	117	210	136	FLOT2
ENSMMUG00000009594	ENSG00000066468	1.69278	5.53651	10.7063	0.00106771	0.023699	NA	fibroblast growth factor receptor 2 [Source:HGNC Symbol;Acc:HGNC:3689]	551	467	1065	222	133	123	FGFR2
ENSMMUG00000021718	ENSG00000064999	1.69425	5.78566	9.96623	0.00159438	0.0309522	677717	Uncharacterized protein [Source:UniProtKB/TrEMBL;Acc:F6TWZ2]	852	614	859	157	205	176	ANKS1A
ENSMMUG00000007205	ENSG00000197565	1.6975	4.86926	11.5379	0.000681923	0.0180687	703707	collagen, type IV, alpha 6 [Source:HGNC Symbol;Acc:HGNC:2208]	391	288	609	133	106	68	COL4A6
ENSMMUG00000016893	ENSG00000090020	1.69845	4.10944	9.8303	0.0017166	0.032205	720142	Sodium/hydrogen exchanger [Source:UniProtKB/TrEMBL;Acc:F7CQM0]	252	145	369	50	59	56	SLC9A1
ENSMMUG00000020663	ENSG00000150054	1.70977	3.45112	9.09668	0.00256074	0.0414819	709246	Uncharacterized protein [Source:UniProtKB/TrEMBL;Acc:F7BEM4]	153	70	276	35	54	23	MPP7
ENSMMUG00000019006	ENSG00000150457	1.71276	3.81633	10.281	0.00134404	0.027961	717417	large tumor suppressor kinase 2 [Source:HGNC Symbol;Acc:HGNC:6515]	202	158	229	44	69	32	LATS2
ENSMMUG00000019072	ENSG00000146122	1.71468	6.21203	9.33791	0.00224461	0.0384212	719553	dishevelled associated activator of morphogenesis 2 [Source:HGNC Symbol;Acc:HGNC:18143]	1283	673	1269	141	367	219	DAAM2
ENSMMUG00000022633	ENSG00000214022	1.71468	5.99481	10.5604	0.00115534	0.0251153	712920	replication initiator 1 [Source:HGNC Symbol;Acc:HGNC:17922]	975	779	886	222	210	193	REPIN1
ENSMMUG00000018756	ENSG00000175318	1.72554	4.57751	9.3455	0.00223534	0.0383208	697870	GRAM domain containing 2 [Source:HGNC Symbol;Acc:HGNC:27287]	397	230	394	52	162	42	GRAMD2
ENSMMUG00000007284	ENSG00000100242	1.72839	5.6268	10.892	0.000965803	0.0222788	NA	Sad1 and UNC84 domain containing 2 [Source:HGNC Symbol;Acc:HGNC:14210]	748	438	1027	136	206	142	SUN2
ENSMMUG00000022685	ENSG00000112759	1.73975	4.82901	11.543	0.000680058	0.0180687	703031	Equilibrative nucleoside transporter 1; Uncharacterized protein [Source:UniProtKB/TrEMBL;Acc:F7GST2]	406	227	667	147	104	52	SLC29A1
ENSMMUG00000000521	ENSG00000074527	1.74791	6.85109	9.207	0.00241092	0.0400875	712628	Uncharacterized protein [Source:UniProtKB/TrEMBL;Acc:F7A3Z5]	1666	1145	2334	196	672	289	NTN4
ENSMMUG00000013280	ENSG00000179403	1.74837	5.02943	9.08482	0.0025774	0.0415083	701765	Uncharacterized protein; von Willebrand factor A domain-containing protein 1 isoform 1 [Source:UniProtKB/TrEMBL;Acc:F6Z5F9]	560	303	555	80	87	122	VWA1
ENSMMUG00000014746	ENSG00000129473	1.75298	4.46496	11.7461	0.000609697	0.0170781	NA	Uncharacterized protein [Source:UniProtKB/TrEMBL;Acc:F7G4L5]	365	209	380	74	94	53	BCL2L2
ENSMMUG00000020809	ENSG00000277626	1.75309	3.06735	9.29786	0.00229422	0.0387977	716909	Protein Wnt [Source:UniProtKB/TrEMBL;Acc:F7H7P8]	131	92	121	29	35	19	WNT3
ENSMMUG00000003357	ENSG00000198911	1.75324	6.65558	9.20362	0.00241537	0.040088	NA	sterol regulatory element binding transcription factor 2 [Source:HGNC Symbol;Acc:HGNC:11290]	1550	980	1936	165	611	241	SREBF2
ENSMMUG00000018181	ENSG00000162413	1.75339	4.4486	10.9336	0.000944355	0.0221344	704734	Uncharacterized protein [Source:UniProtKB/TrEMBL;Acc:F7EDJ1]	355	199	399	55	111	52	KLHL21
ENSMMUG00000011962	ENSG00000105426	1.75438	3.84657	9.25291	0.00235122	0.0392771	NA	Uncharacterized protein [Source:UniProtKB/TrEMBL;Acc:F7HG88]	205	136	291	31	48	50	PTPRS
ENSMMUG00000006479	ENSG00000107263	1.75874	5.85921	10.4255	0.0012429	0.026463	715272	Rap guanine nucleotide exchange factor (GEF) 1 [Source:HGNC Symbol;Acc:HGNC:4568]	629	521	1591	277	130	160	RAPGEF1
ENSMMUG00000011332	ENSG00000160007	1.75886	6.0891	11.8008	0.000592042	0.0168245	716936	Rho GTPase activating protein 35 [Source:HGNC Symbol;Acc:HGNC:4591]	1005	695	1300	191	345	156	ARHGAP35
ENSMMUG00000017700	ENSG00000012232	1.76503	2.80921	8.91417	0.00282967	0.0439468	718543	Uncharacterized protein [Source:UniProtKB/TrEMBL;Acc:F6S8B8]	97	54	157	31	29	11	EXTL3
ENSMMUG00000018191	ENSG00000011201	1.76689	4.04839	8.81699	0.00298439	0.0453865	NA	Kallmann syndrome 1 sequence [Source:HGNC Symbol;Acc:HGNC:6211]	357	134	203	68	37	50	KAL1
ENSMMUG00000016106	ENSG00000173548	1.7706	5.51295	10.2247	0.00138574	0.0284885	706309	Uncharacterized protein [Source:UniProtKB/TrEMBL;Acc:F7GL03]	723	458	812	98	280	92	SNX33
ENSMMUG00000031737	ENSG00000047849	1.77074	3.3659	9.8556	0.00169316	0.0321235	100423619	Uncharacterized protein [Source:UniProtKB/TrEMBL;Acc:F7HR76]	172	91	178	35	54	17	MAP4
ENSMMUG00000001243	ENSG00000162104	1.78048	4.12599	10.2634	0.00135696	0.0281924	706789	Uncharacterized protein [Source:UniProtKB/TrEMBL;Acc:F7D3S1]	278	198	255	40	74	50	ADCY9
ENSMMUG00000023585	ENSG00000163820	1.78115	6.32126	12.429	0.000422713	0.0133953	713756	FYVE and coiled-coil domain containing 1 [Source:HGNC Symbol;Acc:HGNC:14673]	1312	777	1428	289	309	195	FYCO1
ENSMMUG00000005300	ENSG00000164086	1.78611	3.5932	10.6699	0.00108891	0.0239897	698473	Dual specificity protein phosphatase [Source:UniProtKB/TrEMBL;Acc:F7GK32]	166	102	273	44	61	19	DUSP7
ENSMMUG00000004466	ENSG00000001461	1.78752	5.04473	11.9539	0.000545336	0.0158852	711963	NIPA-like domain containing 3 [Source:HGNC Symbol;Acc:HGNC:25233]	550	335	537	135	163	52	NIPAL3
ENSMMUG00000016796	ENSG00000141699	1.78903	4.78143	11.5819	0.000665953	0.0178529	710852	Protein FAM134C; Uncharacterized protein [Source:UniProtKB/TrEMBL;Acc:F7CYZ2]	437	294	449	79	102	78	FAM134C
ENSMMUG00000019743	ENSG00000162522	1.78948	5.83332	11.2371	0.000801792	0.0201085	708903	Uncharacterized protein [Source:UniProtKB/TrEMBL;Acc:F7AYK0]	852	731	793	214	167	161	KIAA1522
ENSMMUG00000003349	ENSG00000175662	1.78958	4.91487	10.9315	0.000945434	0.0221344	699471	TOM1-like protein 2 isoform 3; Uncharacterized protein [Source:UniProtKB/TrEMBL;Acc:F7ED56]	415	355	528	90	89	96	TOM1L2
ENSMMUG00000000768	ENSG00000173482	1.79057	5.73395	10.4178	0.00124806	0.026463	NA	protein tyrosine phosphatase, receptor type, M [Source:HGNC Symbol;Acc:HGNC:9675]	673	408	1466	127	199	163	PTPRM
ENSMMUG00000017225	ENSG00000153446	1.79121	7.08094	10.6459	0.00110317	0.0242697	710534	chromosome 16 open reading frame 89 [Source:HGNC Symbol;Acc:HGNC:28687]	1931	1585	2349	518	341	406	C16orf89
ENSMMUG00000012305	ENSG00000140443	1.79429	5.91754	10.0711	0.00150615	0.0300579	708227	Tyrosine-protein kinase receptor [Source:UniProtKB/TrEMBL;Acc:F7DLC9]	962	626	1052	117	222	201	IGF1R
ENSMMUG00000018601	ENSG00000215522	1.79475	5.5207	9.0165	0.00267553	0.042409	714233	Macaca mulatta discoidin domain receptor tyrosine kinase 1 (DDR1), mRNA. [Source:RefSeq mRNA;Acc:NM_001114952]	743	573	584	77	195	145	DDR1
ENSMMUG00000018740	ENSG00000172270	1.80501	6.35359	9.77568	0.00176836	0.0329435	721068	basigin (Ok blood group) [Source:HGNC Symbol;Acc:HGNC:1116]	1457	760	1375	135	438	210	BSG
ENSMMUG00000004113	ENSG00000174514	1.81524	3.41371	9.6316	0.00191258	0.0346712	697813	major facilitator superfamily domain containing 4 [Source:HGNC Symbol;Acc:HGNC:25433]	148	89	243	25	36	33	MFSD4
ENSMMUG00000011967	ENSG00000087903	1.81689	4.54763	10.3855	0.00127009	0.0267059	698468	Uncharacterized protein [Source:UniProtKB/TrEMBL;Acc:F7HG90]	394	282	291	59	80	72	RFX2
ENSMMUG00000004639	ENSG00000136848	1.81813	4.6556	10.7152	0.0010626	0.0236761	699080	Uncharacterized protein [Source:UniProtKB/TrEMBL;Acc:F6TDA8]	404	219	510	72	61	86	DAB2IP
ENSMMUG00000022338	ENSG00000142409	1.81873	4.69765	8.56594	0.00342509	0.0491546	703991	Uncharacterized protein; Zinc finger protein 787 [Source:UniProtKB/TrEMBL;Acc:F6ZIP9]	480	291	305	41	89	92	ZNF787
ENSMMUG00000023428	ENSG00000168743	1.81952	6.86228	12.3163	0.000449025	0.013975	694470	nephronectin [Source:HGNC Symbol;Acc:HGNC:27405]	1832	985	2537	469	550	194	NPNT
ENSMMUG00000021577	ENSG00000116133	1.82325	6.02393	10.1828	0.00141757	0.0288031	717022	Delta(24)-sterol reductase; Uncharacterized protein [Source:UniProtKB/TrEMBL;Acc:F7ECX2]	1110	559	1263	171	453	77	DHCR24
ENSMMUG00000018485	ENSG00000185432	1.82358	5.73965	9.34728	0.00223317	0.0383208	693894	Methyltransferase-like protein 7A; Uncharacterized protein [Source:UniProtKB/TrEMBL;Acc:F6X1K2]	845	568	919	79	350	105	METTL7A
ENSMMUG00000013610	ENSG00000244405	1.82697	3.91409	11.589	0.000663428	0.0178341	700907	Uncharacterized protein [Source:UniProtKB/TrEMBL;Acc:F7GSQ6]	172	115	428	52	61	32	ETV5
ENSMMUG00000017510	ENSG00000151276	1.84305	4.40314	12.1823	0.000482458	0.0146097	698092	Uncharacterized protein [Source:UniProtKB/TrEMBL;Acc:F6V3D8]	311	247	348	58	107	42	MAGI1
ENSMMUG00000006994	ENSG00000068001	1.8454	6.11885	8.77568	0.00305274	0.0458548	702484	Hyaluronidase [Source:UniProtKB/TrEMBL;Acc:F7H9X1]	817	578	1965	98	212	259	HYAL2
ENSMMUG00000007052	ENSG00000102996	1.8507	4.79498	9.38189	0.00219139	0.0380062	706523	Uncharacterized protein [Source:UniProtKB/TrEMBL;Acc:F7F147]	399	279	569	62	55	107	MMP15
ENSMMUG00000006391	ENSG00000156521	1.85635	2.78591	9.0033	0.00269492	0.0426135	100425207	Uncharacterized protein [Source:UniProtKB/TrEMBL;Acc:F7GWU1]	118	79	82	25	31	11	TYSND1
ENSMMUG00000020949	ENSG00000075240	1.85984	4.13583	10.5594	0.00115602	0.0251153	721423	Uncharacterized protein [Source:UniProtKB/TrEMBL;Acc:H9H473]	220	221	316	30	91	42	GRAMD4
ENSMMUG00000019179	ENSG00000107021	1.86717	4.07093	11.5388	0.000681592	0.0180687	722600	TBC1 domain family member 13; Uncharacterized protein [Source:UniProtKB/TrEMBL;Acc:F6QZB0]	270	159	313	36	88	35	TBC1D13
ENSMMUG00000022325	ENSG00000104369	1.87446	5.13174	8.69497	0.00319089	0.0469534	697014	Uncharacterized protein [Source:UniProtKB/TrEMBL;Acc:F6X6B2]	644	345	533	37	212	79	JPH1
ENSMMUG00000015632	ENSG00000152104	1.87499	5.47046	10.9235	0.00094953	0.0221642	709191	Uncharacterized protein [Source:UniProtKB/TrEMBL;Acc:F6RLY7]	674	566	637	99	144	139	PTPN14
ENSMMUG00000022668	ENSG00000166188	1.87517	3.66174	11.3778	0.000743286	0.0190199	706286	Uncharacterized protein; Zinc finger protein 319 [Source:UniProtKB/TrEMBL;Acc:F7GU95]	208	101	260	47	35	32	ZNF319
ENSMMUG00000020394	ENSG00000135736	1.87988	3.79115	9.14082	0.00249969	0.0408865	704988	coiled-coil domain containing 102A [Source:HGNC Symbol;Acc:HGNC:28097]	242	158	179	26	40	48	CCDC102A
ENSMMUG00000009145	ENSG00000167601	1.88227	4.24699	12.5199	0.000402642	0.0128895	NA	AXL receptor tyrosine kinase [Source:HGNC Symbol;Acc:HGNC:905]	288	210	327	63	54	52	AXL
ENSMMUG00000019925	ENSG00000070413	1.88652	5.69944	12.2358	0.000468812	0.014391	710996	DiGeorge syndrome critical region gene 2 [Source:HGNC Symbol;Acc:HGNC:2845]	882	557	825	123	208	137	DGCR2
ENSMMUG00000016610	ENSG00000102181	1.8901	4.47754	11.8229	0.00058507	0.0167471	708996	Uncharacterized protein [Source:UniProtKB/TrEMBL;Acc:F6TWW6]	385	210	387	54	130	35	CD99L2
ENSMMUG00000008781	ENSG00000085185	1.89076	4.48966	10.1705	0.00142703	0.0288832	702657	Uncharacterized protein [Source:UniProtKB/TrEMBL;Acc:F7F6B6]	337	228	439	53	45	82	BCORL1
ENSMMUG00000001168	ENSG00000173706	1.89897	4.69827	12.0689	0.000512686	0.0151851	100424707	Uncharacterized protein [Source:UniProtKB/TrEMBL;Acc:F6RHB7]	430	136	695	111	80	53	HEG1
ENSMMUG00000002328	ENSG00000130175	1.90812	6.13791	13.0796	0.000298534	0.0107766	NA	protein kinase C substrate 80K-H [Source:HGNC Symbol;Acc:HGNC:9411]	1248	664	1240	207	212	197	PRKCSH
ENSMMUG00000014592	ENSG00000185453	1.91612	3.95721	10.2576	0.00136121	0.0282433	718557	chromosome 19 open reading frame 68 [Source:HGNC Symbol;Acc:HGNC:34495]	283	154	234	32	42	52	C19orf68
ENSMMUG00000013242	ENSG00000123989	1.91617	5.0047	12.9088	0.000327036	0.0113399	703860	Chondroitin sulfate synthase 2 isoform 1; Uncharacterized protein [Source:UniProtKB/TrEMBL;Acc:F6ZK43]	658	252	520	109	136	60	CHPF
ENSMMUG00000006753	ENSG00000107829	1.91673	7.01099	9.1075	0.00254563	0.0413362	711996	F-box/WD repeat-containing protein 4; Uncharacterized protein [Source:UniProtKB/TrEMBL;Acc:F7HD38]	2384	1403	1780	157	535	393	FBXW4
ENSMMUG00000016418	ENSG00000141582	1.91703	2.51599	8.79234	0.00302498	0.0456687	717683	chromobox homolog 4 [Source:HGNC Symbol;Acc:HGNC:1554]	81	76	75	16	18	15	CBX4
ENSMMUG00000008443	ENSG00000182704	1.92521	2.23526	8.62966	0.00330734	0.0482313	697691	Uncharacterized protein [Source:UniProtKB/TrEMBL;Acc:F6V3X4]	85	46	62	16	15	10	TSKU
ENSMMUG00000014784	ENSG00000096696	1.92682	6.6379	9.8473	0.00170081	0.0321821	694860	desmoplakin [Source:HGNC Symbol;Acc:HGNC:3052]	1929	922	1568	144	346	323	DSP
ENSMMUG00000008642	ENSG00000143772	1.93545	4.6609	11.3914	0.000737839	0.0189734	NA	inositol-trisphosphate 3-kinase B [Source:HGNC Symbol;Acc:HGNC:6179]	314	315	491	58	58	86	ITPKB
ENSMMUG00000006225	ENSG00000171603	1.93575	7.63159	11.0354	0.000893875	0.0214393	NA	Calsyntenin-1 isoform 1; Uncharacterized protein [Source:UniProtKB/TrEMBL;Acc:F7HLB8]	3546	1564	4151	400	770	541	CLSTN1
ENSMMUG00000000918	ENSG00000054793	1.94732	6.98955	11.7563	0.000606361	0.0170474	710250	Uncharacterized protein [Source:UniProtKB/TrEMBL;Acc:F6R7D6]	1853	1478	2345	251	745	216	ATP9A
ENSMMUG00000021461	ENSG00000257923	1.94782	7.12043	10.757	0.00103884	0.0233614	574319	Uncharacterized protein [Source:UniProtKB/TrEMBL;Acc:F7E6B9]	2363	1447	2410	214	568	393	CUX1
ENSMMUG00000004214	ENSG00000127564	1.94825	2.77208	8.80294	0.00300746	0.0454918	NA	protein kinase, membrane associated tyrosine/threonine 1 [Source:HGNC Symbol;Acc:HGNC:29650]	76	61	175	33	9	16	PKMYT1
ENSMMUG00000009633	ENSG00000189143	1.95025	6.29734	11.3984	0.000735086	0.0189734	716808	Claudin [Source:UniProtKB/TrEMBL;Acc:F6YR27]	1167	1169	908	209	459	107	CLDN4
ENSMMUG00000006475	ENSG00000136213	1.95058	3.80866	11.4387	0.000719311	0.0187589	713591	carbohydrate (chondroitin 4) sulfotransferase 12 [Source:HGNC Symbol;Acc:HGNC:17423]	238	131	252	66	24	33	CHST12
ENSMMUG00000001369	ENSG00000163517	1.95089	4.36968	9.17522	0.00245313	0.0405523	693537	Uncharacterized protein [Source:UniProtKB/TrEMBL;Acc:F7D6G8]	355	208	349	18	100	56	HDAC11
ENSMMUG00000005697	ENSG00000130382	1.95361	4.3851	9.33448	0.00224882	0.0384212	702105	myeloid/lymphoid or mixed-lineage leukemia (trithorax homolog, Drosophila); translocated to, 1 [Source:HGNC Symbol;Acc:HGNC:7134]	323	221	388	48	28	80	MLLT1
ENSMMUG00000014617	ENSG00000099821	1.9559	4.73837	10.0404	0.0015314	0.0303302	NA	polymerase (RNA) mitochondrial (DNA directed) [Source:HGNC Symbol;Acc:HGNC:9200]	442	275	471	71	38	96	POLRMT
ENSMMUG00000021559	ENSG00000165757	1.95932	6.23243	10.3628	0.0012858	0.0269279	694100	KIAA1462 [Source:HGNC Symbol;Acc:HGNC:29283]	1199	571	1838	110	226	253	KIAA1462
ENSMMUG00000013444	ENSG00000204175	1.9606	4.20888	11.1139	0.000856848	0.0209354	694369	G protein-regulated inducer of neurite outgrowth 2; Uncharacterized protein [Source:UniProtKB/TrEMBL;Acc:F6YNR6]	273	233	287	28	96	40	GPRIN2
ENSMMUG00000023188	ENSG00000006534	1.96188	5.52462	11.3918	0.000737704	0.0189734	710746	Aldehyde dehydrogenase [Source:UniProtKB/TrEMBL;Acc:F7EIS9]	817	525	643	81	256	87	ALDH3B1
ENSMMUG00000000225	ENSG00000119138	1.96245	3.9573	14.1439	0.000169346	0.00729524	700585	Krueppel-like factor 9; Uncharacterized protein [Source:UniProtKB/TrEMBL;Acc:F6XHI0]	237	141	330	55	48	34	KLF9
ENSMMUG00000022156	ENSG00000105523	1.96733	4.53638	8.62564	0.00331463	0.0482313	718754	family with sequence similarity 83, member E [Source:HGNC Symbol;Acc:HGNC:25972]	407	344	174	38	64	79	FAM83E
ENSMMUG00000029089	ENSG00000224470	1.97052	3.65673	12.6994	0.00036578	0.0120792	709805	ataxin 1-like [Source:HGNC Symbol;Acc:HGNC:33279]	180	138	239	31	56	25	ATXN1L
ENSMMUG00000010875	ENSG00000187079	1.97484	4.3427	14.5752	0.000134672	0.0061409	700954	TEA domain family member 1 (SV40 transcriptional enhancer factor) [Source:HGNC Symbol;Acc:HGNC:11714]	313	232	344	60	77	43	TEAD1
ENSMMUG00000009318	ENSG00000186174	1.97756	5.36636	9.61252	0.00193255	0.0349384	NA	Uncharacterized protein [Source:UniProtKB/TrEMBL;Acc:F7HLU1]	714	440	671	98	56	153	BCL9L
ENSMMUG00000028907	ENSG00000171105	1.97766	5.16146	13.0071	0.000310316	0.0110538	706009	Insulin receptor Insulin receptor subunit alpha Insulin receptor subunit beta [Source:UniProtKB/Swiss-Prot;Acc:Q28516]	470	417	731	65	167	81	INSR
ENSMMUG00000019985	ENSG00000137166	1.97787	5.11604	11.0475	0.000888057	0.0214393	693943	Uncharacterized protein [Source:UniProtKB/TrEMBL;Acc:F7FNY7]	531	418	570	71	77	119	FOXP4
ENSMMUG00000001371	ENSG00000137266	1.98063	4.70172	11.5105	0.000692027	0.0182439	708634	Uncharacterized protein [Source:UniProtKB/TrEMBL;Acc:F7D6F3]	463	259	433	46	76	83	SLC22A23
ENSMMUG00000018966	ENSG00000132005	1.98081	2.7837	8.71928	0.00314862	0.0466817	NA	MHC class II regulatory factor RFX1 [Source:UniProtKB/Swiss-Prot;Acc:P22670]	100	97	84	15	17	22	RFX1
ENSMMUG00000023509	ENSG00000113578	1.98165	3.0579	9.31674	0.0022707	0.0386315	705970	Uncharacterized protein [Source:UniProtKB/TrEMBL;Acc:F7DY09]	123	68	188	10	44	17	FGF1
ENSMMUG00000019826	ENSG00000103495	1.98588	4.93317	9.14419	0.0024951	0.0408549	708982	MYC-associated zinc finger protein (purine-binding transcription factor) [Source:HGNC Symbol;Acc:HGNC:6914]	459	306	638	39	61	119	MAZ
ENSMMUG00000001780	ENSG00000110090	1.99026	5.20476	12.0196	0.00052645	0.0154353	709837	Uncharacterized protein [Source:UniProtKB/TrEMBL;Acc:F7G7S7]	539	162	1199	128	130	72	CPT1A
ENSMMUG00000014137	ENSG00000072071	1.99338	4.69213	9.28688	0.00230801	0.0388866	718708	latrophilin 1 [Source:HGNC Symbol;Acc:HGNC:20973]	413	282	457	30	57	99	LPHN1
ENSMMUG00000019261	ENSG00000111799	1.99792	7.56317	9.87237	0.00167779	0.0319471	717820	Uncharacterized protein [Source:UniProtKB/TrEMBL;Acc:F6SI99]	3190	1465	4407	216	999	426	COL12A1
ENSMMUG00000001850	ENSG00000113140	1.99909	8.1545	9.98346	0.00157952	0.0309244	712388	secreted protein, acidic, cysteine-rich (osteonectin) [Source:HGNC Symbol;Acc:HGNC:11219]	6123	1879	5317	523	1578	508	SPARC
ENSMMUG00000019209	ENSG00000154328	1.99953	2.476	9.89211	0.00165989	0.0317524	696647	nei endonuclease VIII-like 2 (E. coli) [Source:HGNC Symbol;Acc:HGNC:18956]	73	50	124	14	28	7	NEIL2
ENSMMUG00000003462	ENSG00000135299	2.00055	4.20185	12.7526	0.000355512	0.0118147	701339	Uncharacterized protein [Source:UniProtKB/TrEMBL;Acc:F7EBM4]	340	208	235	64	89	22	ANKRD6
ENSMMUG00000008157	ENSG00000143061	2.00174	3.14421	11.4179	0.000727394	0.0188906	713579	immunoglobulin superfamily, member 3 [Source:HGNC Symbol;Acc:HGNC:5950]	92	80	243	22	40	15	IGSF3
ENSMMUG00000004213	ENSG00000162073	2.00178	4.32589	14.348	0.000151939	0.00671226	699484	Uncharacterized protein [Source:UniProtKB/TrEMBL;Acc:F6Z3K7]	246	208	479	67	51	50	PAQR4
ENSMMUG00000022403	ENSG00000137507	2.00195	3.59351	10.7118	0.00106454	0.0236856	697438	Uncharacterized protein [Source:UniProtKB/TrEMBL;Acc:F6YRW1]	120	102	364	28	30	36	LRRC32
ENSMMUG00000009589	ENSG00000171298	2.00335	5.19336	12.3459	0.00044195	0.0138096	712054	glucosidase, alpha; acid [Source:HGNC Symbol;Acc:HGNC:4065]	629	335	713	148	57	98	GAA
ENSMMUG00000001531	ENSG00000144749	2.00515	5.50857	14.8563	0.000116019	0.00556047	700033	leucine-rich repeats and immunoglobulin-like domains 1 [Source:HGNC Symbol;Acc:HGNC:17360]	717	533	762	136	212	73	LRIG1
ENSMMUG00000005661	ENSG00000176720	2.00628	3.67987	11.1959	0.000819789	0.0203469	701430	Bcl-2-related ovarian killer protein; Uncharacterized protein [Source:UniProtKB/TrEMBL;Acc:F6VX55]	236	123	203	26	37	38	BOK
ENSMMUG00000010576	ENSG00000099814	2.00742	5.31438	8.78329	0.00304003	0.0457638	NA	centrosomal protein 170B [Source:HGNC Symbol;Acc:HGNC:20362]	586	527	611	76	47	157	CEP170B
ENSMMUG00000007604	ENSG00000174348	2.00827	3.27131	10.9336	0.000944374	0.0221344	NA	podocan [Source:HGNC Symbol;Acc:HGNC:23174]	149	90	195	19	27	29	PODN
ENSMMUG00000016925	ENSG00000196878	2.00927	6.68275	12.5116	0.000404426	0.0129202	720945	laminin, beta 3 [Source:HGNC Symbol;Acc:HGNC:6490]	1763	999	1938	195	591	164	LAMB3
ENSMMUG00000009974	ENSG00000274958	2.01278	4.82372	12.1672	0.000486363	0.0146432	698756	inositol-tetrakisphosphate 1-kinase [Source:HGNC Symbol;Acc:HGNC:6177]	425	308	547	44	99	82	ITPK1
ENSMMUG00000005834	ENSG00000197077	2.01717	2.65715	8.65531	0.00326109	0.047807	NA	Uncharacterized protein [Source:UniProtKB/TrEMBL;Acc:F6VDV9]	82	77	112	17	9	21	KIAA1671
ENSMMUG00000000368	ENSG00000157570	2.01721	3.49364	9.88707	0.00166444	0.0318008	715506	Uncharacterized protein [Source:UniProtKB/TrEMBL;Acc:F6T7F6]	155	82	302	25	20	38	TSPAN18
ENSMMUG00000006717	ENSG00000142530	2.02045	3.22502	9.06023	0.0026123	0.0418982	NA	Uncharacterized protein [Source:UniProtKB/TrEMBL;Acc:F6ZNR0]	200	105	76	17	42	20	FAM71E1
ENSMMUG00000014244	ENSG00000169604	2.02332	3.86195	10.5156	0.00118372	0.0255756	100425392	Uncharacterized protein [Source:UniProtKB/TrEMBL;Acc:F7A521]	247	70	394	24	72	28	ANTXR1
ENSMMUG00000008709	ENSG00000133063	2.02782	7.3777	9.49867	0.00205621	0.0364449	703286	chitinase 1 (chitotriosidase) [Source:HGNC Symbol;Acc:HGNC:1936]	1987	1928	3874	147	927	356	CHIT1
ENSMMUG00000010942	ENSG00000117298	2.02841	7.89957	10.615	0.00112171	0.0245209	706810	endothelin converting enzyme 1 [Source:HGNC Symbol;Acc:HGNC:3146]	3783	1955	5797	322	1122	563	ECE1
ENSMMUG00000014832	ENSG00000063660	2.02867	5.46863	13.7673	0.000206909	0.00835141	698326	Glypican-1; Uncharacterized protein [Source:UniProtKB/TrEMBL;Acc:F6VPW9]	740	445	831	85	188	101	GPC1
ENSMMUG00000009447	ENSG00000064989	2.03117	4.913	13.2501	0.000272563	0.010124	708187	Uncharacterized protein [Source:UniProtKB/TrEMBL;Acc:F6X1C0]	309	225	998	132	113	37	CALCRL
ENSMMUG00000007590	ENSG00000168763	2.03166	4.23929	11.7268	0.000616055	0.0171034	710345	cyclin and CBS domain divalent metal cation transport mediator 3 [Source:HGNC Symbol;Acc:HGNC:104]	257	232	350	45	35	62	CNNM3
ENSMMUG00000009228	ENSG00000180891	2.03884	4.68694	12.6255	0.000380524	0.0124612	708927	CUE domain containing 1 [Source:HGNC Symbol;Acc:HGNC:31350]	416	296	427	44	78	77	CUEDC1
ENSMMUG00000019390	ENSG00000198792	2.04726	4.04289	14.4277	0.000145642	0.00648143	700445	Transmembrane protein 184B isoform a; Uncharacterized protein [Source:UniProtKB/TrEMBL;Acc:F6T1V1]	253	147	366	62	36	38	TMEM184B
ENSMMUG00000021429	ENSG00000107317	2.04948	6.16138	10.9266	0.00094792	0.0221596	NA	Uncharacterized protein [Source:UniProtKB/TrEMBL;Acc:F7EEW0]	1473	418	1553	99	246	208	PTGDS
ENSMMUG00000023057	ENSG00000185436	2.05031	2.09179	9.75134	0.00179192	0.0330321	NA	interferon, lambda receptor 1 [Source:HGNC Symbol;Acc:HGNC:18584]	68	42	70	12	16	7	IFNLR1
ENSMMUG00000001132	ENSG00000147883	2.05245	5.7197	14.0015	0.000182668	0.0076409	709209	Uncharacterized protein; p14-INK4b [Source:UniProtKB/TrEMBL;Acc:F6RQR7]	787	642	922	123	287	73	CDKN2B
ENSMMUG00000009890	ENSG00000152767	2.05313	6.7335	11.0216	0.000900552	0.0215066	701031	FERM, RhoGEF (ARHGEF) and pleckstrin domain protein 1 (chondrocyte-derived) [Source:HGNC Symbol;Acc:HGNC:3591]	1775	1173	1853	117	462	275	FARP1
ENSMMUG00000032005	ENSG00000173706	2.05502	3.96184	10.0547	0.0015196	0.0302492	100424707	Uncharacterized protein [Source:UniProtKB/TrEMBL;Acc:F6RHD4]	224	87	468	32	28	52	HEG1
ENSMMUG00000013282	ENSG00000146083	2.07411	3.17429	11.3844	0.000740618	0.0190137	702911	ring finger protein 44 [Source:HGNC Symbol;Acc:HGNC:19180]	161	102	122	26	20	24	RNF44
ENSMMUG00000000946	ENSG00000135678	2.07654	3.85742	12.8854	0.000331154	0.0113399	718315	carboxypeptidase M [Source:HGNC Symbol;Acc:HGNC:2311]	181	86	463	45	63	19	CPM
ENSMMUG00000008562	ENSG00000196739	2.07719	3.02361	8.78858	0.00303122	0.045719	NA	Uncharacterized protein [Source:UniProtKB/TrEMBL;Acc:F6UPY3]	120	122	92	15	15	28	COL27A1
ENSMMUG00000019661	ENSG00000100100	2.08172	5.42515	14.3378	0.000152765	0.00671226	716694	Uncharacterized protein [Source:UniProtKB/TrEMBL;Acc:F7CNM1]	649	489	816	76	189	91	PIK3IP1
ENSMMUG00000000236	ENSG00000179820	2.08906	4.53312	15.2354	9.49e-05	0.00487613	720510	myeloid-associated differentiation marker [Source:HGNC Symbol;Acc:HGNC:7544]	425	184	472	56	79	52	MYADM
ENSMMUG00000007428	ENSG00000183087	2.0925	6.34498	14.8352	0.000117324	0.0055869	716066	growth arrest-specific 6 [Source:HGNC Symbol;Acc:HGNC:4168]	1438	887	1331	174	276	198	GAS6
ENSMMUG00000001979	ENSG00000170381	2.0944	4.15428	12.9736	0.000315921	0.0111611	NA	sema domain, immunoglobulin domain (Ig), short basic domain, secreted, (semaphorin) 3E [Source:HGNC Symbol;Acc:HGNC:10727]	319	133	386	28	72	41	SEMA3E
ENSMMUG00000021657	ENSG00000173210	2.09581	5.86311	10.9625	0.000929756	0.0220972	709180	Uncharacterized protein [Source:UniProtKB/TrEMBL;Acc:F6YHN6]	1085	430	1271	56	276	134	ABLIM3
ENSMMUG00000013434	ENSG00000275565	2.09873	3.24759	13.167	0.000284918	0.0104178	707926	Uncharacterized protein [Source:UniProtKB/TrEMBL;Acc:F6YPK7]	139	83	217	32	41	10	ALOX5
ENSMMUG00000012770	ENSG00000101665	2.10122	4.31906	15.1703	9.82e-05	0.00493371	698338	Uncharacterized protein [Source:UniProtKB/TrEMBL;Acc:F7EIP8]	353	176	392	43	75	43	SMAD7
ENSMMUG00000010198	ENSG00000100243	2.1029	5.47623	9.55966	0.001989	0.0356142	714058	Macaca mulatta cytochrome b5 reductase 3 (CYB5R3), mRNA. [Source:RefSeq mRNA;Acc:NM_001172169]	777	386	936	27	194	118	CYB5R3
ENSMMUG00000022950	ENSG00000112320	2.10644	3.942	10.0797	0.00149908	0.0299549	698484	Macaca mulatta sine oculis binding protein homolog (Drosophila) (SOBP), mRNA. [Source:RefSeq mRNA;Acc:NM_001104534]	308	149	221	15	47	48	SOBP
ENSMMUG00000013894	ENSG00000139044	2.10713	4.60848	9.28114	0.00231525	0.0389667	706259	beta-1,4-N-acetyl-galactosaminyl transferase 3 [Source:HGNC Symbol;Acc:HGNC:24137]	418	312	320	14	123	56	B4GALNT3
ENSMMUG00000020625	ENSG00000177666	2.10728	6.20092	8.96371	0.00275395	0.0432417	719842	patatin-like phospholipase domain containing 2 [Source:HGNC Symbol;Acc:HGNC:30802]	1248	980	945	78	120	282	PNPLA2
ENSMMUG00000021357	ENSG00000132846	2.1073	2.89624	9.7625	0.00178108	0.0330095	100423489	zinc finger, BED-type containing 3 [Source:HGNC Symbol;Acc:HGNC:20711]	135	59	142	15	13	24	ZBED3
ENSMMUG00000009764	ENSG00000127249	2.11211	4.33297	14.3206	0.000154172	0.00675255	698284	ATPase type 13A4 [Source:HGNC Symbol;Acc:HGNC:25422]	289	279	303	102	60	21	ATP13A4
ENSMMUG00000018345	ENSG00000134020	2.11348	4.94522	10.3972	0.00126204	0.0266081	NA	phosphatidylethanolamine-binding protein 4 [Source:HGNC Symbol;Acc:HGNC:28319]	609	187	690	30	173	54	PEBP4
ENSMMUG00000020664	ENSG00000185070	2.11445	4.30089	16.6198	4.57e-05	0.00298496	709329	Leucine-rich repeat transmembrane protein FLRT2; Uncharacterized protein [Source:UniProtKB/TrEMBL;Acc:F7BEN4]	308	178	440	81	67	25	FLRT2
ENSMMUG00000004657	ENSG00000140564	2.11733	6.35366	16.9972	3.74e-05	0.00257545	715813	Furin; Furin preproprotein; Uncharacterized protein [Source:UniProtKB/TrEMBL;Acc:G7MVY8]	1287	776	1828	295	210	168	FURIN
ENSMMUG00000019472	ENSG00000198948	2.12088	2.36225	11.1692	0.000831679	0.020483	694985	Microfibrillar-associated protein 3-like isoform 1; Uncharacterized protein [Source:UniProtKB/TrEMBL;Acc:F6QS34]	60	47	127	13	18	9	MFAP3L
ENSMMUG00000001143	ENSG00000165215	2.12196	3.79535	10.4191	0.00124715	0.026463	716771	Claudin [Source:UniProtKB/TrEMBL;Acc:F6RQF6]	276	173	128	24	80	17	CLDN3
ENSMMUG00000003104	ENSG00000078902	2.12293	4.36085	15.2977	9.18e-05	0.00478535	702587	Uncharacterized protein [Source:UniProtKB/TrEMBL;Acc:F7DRQ6]	350	249	298	48	78	41	TOLLIP
ENSMMUG00000016803	ENSG00000136193	2.12296	3.69822	10.3986	0.00126112	0.0266081	NA	secernin 1 [Source:HGNC Symbol;Acc:HGNC:22192]	253	125	196	12	60	29	SCRN1
ENSMMUG00000021360	ENSG00000177051	2.12785	2.68765	11.5467	0.000678709	0.0180687	715225	Uncharacterized protein [Source:UniProtKB/TrEMBL;Acc:F7DG45]	104	75	96	26	15	11	FBXO46
ENSMMUG00000020031	ENSG00000165886	2.13168	4.49042	15.7735	7.14e-05	0.00405766	706430	Ubiquitin domain-containing protein 1; Uncharacterized protein [Source:UniProtKB/TrEMBL;Acc:F7GG97]	349	296	334	55	93	39	UBTD1
ENSMMUG00000000613	ENSG00000275338	2.14449	6.51782	12.9196	0.000325164	0.0113399	NA	RAB11 family interacting protein 3 (class II) [Source:HGNC Symbol;Acc:HGNC:17224]	1410	924	2015	137	234	278	RAB11FIP3
ENSMMUG00000011190	ENSG00000168936	2.1453	4.56073	15.0137	0.000106732	0.00528138	NA	transmembrane protein 129, E3 ubiquitin protein ligase [Source:HGNC Symbol;Acc:HGNC:25137]	432	229	415	57	57	62	TMEM129
ENSMMUG00000019440	ENSG00000171823	2.15398	3.03871	13.0516	0.000303026	0.0108771	721679	F-box and leucine-rich repeat protein 14; F-box/LRR-repeat protein 14; Uncharacterized protein [Source:UniProtKB/TrEMBL;Acc:F6R1C1]	140	75	155	31	17	16	FBXL14
ENSMMUG00000017799	ENSG00000136802	2.15434	5.32664	13.5828	0.00022827	0.00887409	717074	Leucine-rich repeat-containing protein 8A; Uncharacterized protein [Source:UniProtKB/TrEMBL;Acc:F7E1A8]	587	309	1104	67	111	112	LRRC8A
ENSMMUG00000002488	ENSG00000087116	2.17081	3.37026	11.7561	0.00060643	0.0170474	713532	ADAM metallopeptidase with thrombospondin type 1 motif, 2 [Source:HGNC Symbol;Acc:HGNC:218]	166	81	242	22	18	31	ADAMTS2
ENSMMUG00000022394	ENSG00000146648	2.17824	5.20921	17.5277	2.83e-05	0.00212594	613027	Epidermal growth factor receptor [Source:UniProtKB/Swiss-Prot;Acc:P55245]	557	417	739	96	106	82	EGFR
ENSMMUG00000015286	ENSG00000148468	2.18471	3.95661	14.3394	0.00015264	0.00671226	703843	Uncharacterized protein [Source:UniProtKB/TrEMBL;Acc:F6QFN7]	221	123	415	39	31	41	FAM171A1
ENSMMUG00000015338	ENSG00000148841	2.18513	2.37772	12.1842	0.00048195	0.0146097	NA	inositol 1,4,5-trisphosphate receptor interacting protein [Source:HGNC Symbol;Acc:HGNC:29370]	79	53	96	16	16	8	ITPRIP
ENSMMUG00000001381	ENSG00000137975	2.19022	1.55114	9.42035	0.00214591	0.0375259	711959	Uncharacterized protein [Source:UniProtKB/TrEMBL;Acc:F7D0U9]	46	25	53	10	9	3	CLCA2
ENSMMUG00000015477	ENSG00000164715	2.19292	5.28076	19.0421	1.28e-05	0.00124576	NA	lemur tyrosine kinase 2 [Source:HGNC Symbol;Acc:HGNC:17880]	558	412	874	140	116	62	LMTK2
ENSMMUG00000002564	ENSG00000138759	2.19558	4.83099	9.51189	0.00204144	0.0362241	NA	Uncharacterized protein [Source:UniProtKB/TrEMBL;Acc:F6UAH3]	589	256	453	16	172	43	FRAS1
ENSMMUG00000008790	ENSG00000108175	2.20194	6.08567	15.7251	7.32e-05	0.00411797	702311	Uncharacterized protein [Source:UniProtKB/TrEMBL;Acc:F7F609]	1134	745	1264	146	156	182	ZMIZ1
ENSMMUG00000013785	ENSG00000079308	2.20206	8.92897	9.12132	0.00252647	0.0411634	696960	tensin 1 [Source:HGNC Symbol;Acc:HGNC:11973]	9181	4793	8755	368	1625	1385	TNS1
ENSMMUG00000006493	ENSG00000108551	2.20461	4.3301	8.65216	0.00326674	0.0478451	698839	Dexamethasone-induced Ras-related protein 1 isoform 1 proprotein; Uncharacterized protein [Source:UniProtKB/TrEMBL;Acc:F7H994]	393	224	270	7	74	57	RASD1
ENSMMUG00000008137	ENSG00000186111	2.21176	3.88783	13.2426	0.000273657	0.010124	NA	phosphatidylinositol-4-phosphate 5-kinase, type I, gamma [Source:HGNC Symbol;Acc:HGNC:8996]	253	143	288	37	21	43	PIP5K1C
ENSMMUG00000008521	ENSG00000180730	2.21476	2.57644	9.97992	0.00158257	0.0309244	709404	Uncharacterized protein [Source:UniProtKB/TrEMBL;Acc:F6WJM3]	69	105	68	28	10	9	SHISA2
ENSMMUG00000009656	ENSG00000127220	2.21675	4.44858	13.4546	0.000244411	0.00935082	718980	Abhydrolase domain-containing protein 8; Uncharacterized protein [Source:UniProtKB/TrEMBL;Acc:F6Z4U8]	355	280	331	31	57	62	ABHD8
ENSMMUG00000005125	ENSG00000134508	2.21989	2.47154	10.1363	0.00145381	0.029274	706007	Cdk5 and Abl enzyme substrate 1 [Source:HGNC Symbol;Acc:HGNC:25097]	70	73	98	7	14	16	CABLES1
ENSMMUG00000003439	ENSG00000141905	2.2279	5.08595	11.4709	0.000706961	0.0185293	721702	nuclear factor I/C (CCAAT-binding transcription factor) [Source:HGNC Symbol;Acc:HGNC:7786]	658	351	536	60	43	113	NFIC
ENSMMUG00000009363	ENSG00000134780	2.22905	3.74825	11.0935	0.000866321	0.0211011	NA	Uncharacterized protein [Source:UniProtKB/TrEMBL;Acc:F7HH99]	170	175	265	34	12	42	DAGLA
ENSMMUG00000003748	ENSG00000150630	2.22991	4.27554	11.8872	0.000565196	0.0163876	699502	Macaca mulatta vascular endothelial growth factor C (VEGFC), mRNA. [Source:RefSeq mRNA;Acc:NM_001136099]	144	94	837	58	72	25	VEGFC
ENSMMUG00000018942	ENSG00000115461	2.22992	5.02607	10.8982	0.000962557	0.0222694	696339	Insulin-like growth factor-binding protein 5; Uncharacterized protein [Source:UniProtKB/TrEMBL;Acc:F6YKJ0]	727	249	540	24	127	80	IGFBP5
ENSMMUG00000015461	ENSG00000196422	2.23515	5.39304	16.6385	4.52e-05	0.00298496	NA	protein phosphatase 1, regulatory subunit 26 [Source:HGNC Symbol;Acc:HGNC:29089]	824	441	639	88	140	87	PPP1R26
ENSMMUG00000011694	ENSG00000122642	2.23731	5.2691	17.8986	2.33e-05	0.00185522	NA	Peptidyl-prolyl cis-trans isomerase FKBP9; Putative FK506-binding protein 9-like protein; Uncharacterized protein [Source:UniProtKB/TrEMBL;Acc:F7HEF9]	713	322	811	92	152	61	FKBP9
ENSMMUG00000014932	ENSG00000105429	2.23781	6.01689	10.9027	0.000960236	0.0222694	709352	multiple EGF-like-domains 8 [Source:HGNC Symbol;Acc:HGNC:3233]	1189	657	1169	88	81	227	MEGF8
ENSMMUG00000016268	ENSG00000161940	2.24008	3.8718	13.7882	0.000204621	0.00831523	713925	Bcl6-associated zinc finger protein; Uncharacterized protein [Source:UniProtKB/TrEMBL;Acc:F7GAW9]	178	165	349	33	23	42	BCL6B
ENSMMUG00000009413	ENSG00000170271	2.24016	4.69254	19.3496	1.09e-05	0.00112324	714763	Uncharacterized protein; Uncharacterized protein C5orf4 [Source:UniProtKB/TrEMBL;Acc:F6X9Z2]	441	255	515	73	93	39	FAXDC2
ENSMMUG00000022249	ENSG00000185442	2.2408	2.89055	11.8111	0.000588776	0.0167919	705720	family with sequence similarity 174, member B [Source:HGNC Symbol;Acc:HGNC:34339]	158	80	76	22	19	14	FAM174B
ENSMMUG00000022521	ENSG00000165816	2.24185	3.74497	15.2641	9.35e-05	0.00482327	698261	von Willebrand factor A domain containing 2 [Source:HGNC Symbol;Acc:HGNC:24709]	243	165	174	36	51	19	VWA2
ENSMMUG00000006915	ENSG00000162552	2.24588	1.60791	10.0612	0.00151422	0.0301804	707864	wingless-type MMTV integration site family, member 4 [Source:HGNC Symbol;Acc:HGNC:12783]	37	37	54	10	8	4	WNT4
ENSMMUG00000021243	ENSG00000114853	2.24799	4.24778	11.8962	0.000562485	0.0163391	NA	Uncharacterized protein [Source:UniProtKB/TrEMBL;Acc:F7HRJ7]	343	201	322	34	24	62	ZBTB47
ENSMMUG00000018686	ENSG00000160408	2.25063	5.64216	12.5573	0.000394653	0.012781	706120	Alpha-N-acetylgalactosaminide alpha-2,6-sialyltransferase 6; Uncharacterized protein [Source:UniProtKB/TrEMBL;Acc:F6ZS86]	877	597	781	44	195	117	ST6GALNAC6
ENSMMUG00000021260	ENSG00000143367	2.25229	4.69157	12.3363	0.000444239	0.0138536	716814	Uncharacterized protein [Source:UniProtKB/TrEMBL;Acc:F7D1J0]	485	345	280	44	47	78	TUFT1
ENSMMUG00000005219	ENSG00000100403	2.2546	6.49277	13.657	0.000219424	0.00869163	NA	zinc finger CCCH-type containing 7B [Source:HGNC Symbol;Acc:HGNC:30869]	1574	1056	1481	120	226	255	ZC3H7B
ENSMMUG00000017545	ENSG00000151715	2.27008	2.75741	11.6091	0.000656314	0.0177499	718735	Uncharacterized protein [Source:UniProtKB/TrEMBL;Acc:F6UKU2]	147	40	123	13	20	14	TMEM45B
ENSMMUG00000029211	ENSG00000205730	2.27055	3.06087	10.4313	0.00123899	0.0264419	694060	inositol 1,4,5-trisphosphate receptor interacting protein-like 2 [Source:HGNC Symbol;Acc:HGNC:27257]	180	73	116	43	7	13	ITPRIPL2
ENSMMUG00000003492	ENSG00000105738	2.27351	5.96313	10.9323	0.000945029	0.0221344	714601	Uncharacterized protein [Source:UniProtKB/TrEMBL;Acc:F6WPY0]	1055	769	1010	98	61	215	SIPA1L3
ENSMMUG00000021370	ENSG00000183762	2.27407	2.09197	10.0982	0.00148414	0.0297702	717359	Uncharacterized protein [Source:UniProtKB/TrEMBL;Acc:F7FIC8]	73	45	65	5	15	9	KREMEN1
ENSMMUG00000012937	ENSG00000126464	2.27408	4.37627	9.05283	0.00262288	0.042025	719344	proline rich 12 [Source:HGNC Symbol;Acc:HGNC:29217]	334	297	273	29	14	77	PRR12
ENSMMUG00000015215	ENSG00000107902	2.27437	4.74347	13.5822	0.00022834	0.00887409	694105	phospholysine phosphohistidine inorganic pyrophosphate phosphatase [Source:HGNC Symbol;Acc:HGNC:30042]	474	297	453	26	124	49	LHPP
ENSMMUG00000009022	ENSG00000158555	2.27634	4.84338	11.4056	0.000732216	0.0189734	695518	Uncharacterized protein [Source:UniProtKB/TrEMBL;Acc:F7A790]	660	262	373	41	47	91	GDPD5
ENSMMUG00000008153	ENSG00000169418	2.27932	6.97057	9.09539	0.00256254	0.0414819	715598	natriuretic peptide receptor 1 [Source:HGNC Symbol;Acc:HGNC:7943]	2151	816	3469	71	236	433	NPR1
ENSMMUG00000022763	ENSG00000184292	2.28447	6.54395	9.8327	0.00171437	0.032205	716334	tumor-associated calcium signal transducer 2 [Source:HGNC Symbol;Acc:HGNC:11530]	1924	984	1328	112	655	47	TACSTD2
ENSMMUG00000003162	ENSG00000268173	2.28531	3.92547	8.81974	0.00297989	0.0453811	719367	Phosphatidylinositol 3-kinase regulatory subunit beta; Uncharacterized protein [Source:UniProtKB/TrEMBL;Acc:F7EP57]	248	186	251	24	7	56	PIK3R2
ENSMMUG00000014042	ENSG00000168159	2.2862	4.03924	15.4955	8.27e-05	0.00442757	694637	Macaca mulatta ring finger protein 187 (RNF187), mRNA. [Source:RefSeq mRNA;Acc:NM_001164330]	266	199	277	28	41	42	RNF187
ENSMMUG00000015264	ENSG00000147394	2.29195	2.25688	10.6429	0.00110493	0.0242744	NA	zinc finger protein 185 (LIM domain) [Source:HGNC Symbol;Acc:HGNC:12976]	72	55	81	5	19	9	ZNF185
ENSMMUG00000000785	ENSG00000163501	2.29568	2.03801	9.67877	0.00186409	0.0339212	704046	indian hedgehog [Source:HGNC Symbol;Acc:HGNC:5956]	49	61	62	5	20	5	IHH
ENSMMUG00000018921	ENSG00000125817	2.2986	6.40845	10.7342	0.00105171	0.0235931	718571	centromere protein B, 80kDa [Source:HGNC Symbol;Acc:HGNC:1852]	1733	807	1428	66	165	278	CENPB
ENSMMUG00000006500	ENSG00000274334	2.29995	3.44289	12.0945	0.000505702	0.0151382	NA	vasorin [Source:HGNC Symbol;Acc:HGNC:18517]	184	147	139	28	13	30	VASN
ENSMMUG00000004116	ENSG00000158715	2.31195	2.95743	11.0608	0.000881732	0.0213769	697420	Solute carrier family 45 member 3; Uncharacterized protein [Source:UniProtKB/TrEMBL;Acc:F6XTN2]	168	57	128	34	7	14	SLC45A3
ENSMMUG00000003265	ENSG00000116678	2.31252	3.22092	10.4173	0.00124841	0.026463	574126	leptin receptor [Source:RefSeq peptide;Acc:NP_001027991]	136	58	272	6	29	24	LEPR
ENSMMUG00000011425	ENSG00000167693	2.31922	5.3686	15.2652	9.34e-05	0.00482327	NA	Uncharacterized protein [Source:UniProtKB/TrEMBL;Acc:F6VRC1]	720	521	619	53	134	95	NXN
ENSMMUG00000011341	ENSG00000129250	2.32089	9.33833	8.81356	0.00299	0.0453865	721601	Kinesin-like protein KIF1C; Uncharacterized protein [Source:UniProtKB/TrEMBL;Acc:F6U1E7]	11311	7812	10678	325	2022	1780	KIF1C
ENSMMUG00000016342	ENSG00000196196	2.32235	3.0895	8.60799	0.00334692	0.0485653	100426328	histidine rich carboxyl terminus 1 [Source:HGNC Symbol;Acc:HGNC:33872]	229	68	70	5	31	20	HRCT1
ENSMMUG00000000025	ENSG00000183579	2.32812	3.43059	11.2268	0.000806258	0.0201249	714156	Uncharacterized protein [Source:UniProtKB/TrEMBL;Acc:F7HRN3]	160	142	180	17	12	35	ZNRF3
ENSMMUG00000002090	ENSG00000116039	2.34099	4.64251	10.7003	0.00107115	0.0237318	703646	Uncharacterized protein [Source:UniProtKB/TrEMBL;Acc:F6WPC2]	329	357	450	13	55	79	ATP6V1B1
ENSMMUG00000009969	ENSG00000164684	2.34199	4.36056	16.6244	4.56e-05	0.00298496	700514	Uncharacterized protein; Zinc finger protein 704 [Source:UniProtKB/TrEMBL;Acc:F6RAU5]	375	181	425	31	59	47	ZNF704
ENSMMUG00000010627	ENSG00000134817	2.34511	4.21275	10.2498	0.00136702	0.0283265	706823	Macaca mulatta apelin receptor (APLNR), mRNA. [Source:RefSeq mRNA;Acc:NM_001047126]	199	215	490	6	76	41	APLNR
ENSMMUG00000007771	ENSG00000188112	2.34678	2.52438	9.85093	0.00169746	0.0321573	697056	chromosome 6 open reading frame 132 [Source:HGNC Symbol;Acc:HGNC:21288]	127	58	61	5	21	12	C6orf132
ENSMMUG00000006091	ENSG00000108797	2.34951	4.31155	14.262	0.000159039	0.0069105	574229	Uncharacterized protein [Source:UniProtKB/TrEMBL;Acc:F7B7T3]	379	231	281	29	40	55	CNTNAP1
ENSMMUG00000017179	ENSG00000198142	2.35448	2.14153	11.8678	0.000571132	0.0164683	696417	sosondowah ankyrin repeat domain family member C [Source:HGNC Symbol;Acc:HGNC:26149]	67	37	97	7	17	6	SOWAHC
ENSMMUG00000007628	ENSG00000064309	2.36065	4.37146	19.2894	1.12e-05	0.00114436	NA	Uncharacterized protein [Source:UniProtKB/TrEMBL;Acc:F7AQJ7]	317	224	441	78	37	34	CDON
ENSMMUG00000011777	ENSG00000156966	2.3698	2.86779	14.0963	0.000173681	0.00742334	716017	UDP-GlcNAc:betaGal beta-1,3-N-acetylglucosaminyltransferase 7 [Source:HGNC Symbol;Acc:HGNC:18811]	130	82	111	13	27	11	B3GNT7
ENSMMUG00000016720	ENSG00000114554	2.37092	5.64571	12.0429	0.000519891	0.015329	716805	Uncharacterized protein [Source:UniProtKB/TrEMBL;Acc:F6VDJ2]	837	685	724	69	58	160	PLXNA1
ENSMMUG00000010395	ENSG00000143147	2.3727	2.16211	8.8511	0.00292912	0.0450011	698934	Uncharacterized protein [Source:UniProtKB/TrEMBL;Acc:F7D960]	77	19	119	5	7	13	GPR161
ENSMMUG00000007851	ENSG00000162430	2.37385	4.6256	17.0413	3.66e-05	0.00253859	719707	selenoprotein N, 1 [Source:HGNC Symbol;Acc:HGNC:15999]	365	256	575	44	45	65	SEPN1
ENSMMUG00000020861	ENSG00000072840	2.37641	4.50898	13.692	0.000215366	0.00855247	711266	Ellis van Creveld syndrome [Source:HGNC Symbol;Acc:HGNC:3497]	422	211	451	18	70	56	EVC
ENSMMUG00000008538	ENSG00000166482	2.37667	6.66593	11.7807	0.00059847	0.0169146	710893	microfibrillar-associated protein 4 [Source:HGNC Symbol;Acc:HGNC:7035]	2077	616	2454	73	537	140	MFAP4
ENSMMUG00000012605	ENSG00000174640	2.378	6.39435	15.6536	7.61e-05	0.00417197	717411	solute carrier organic anion transporter family, member 2A1 [Source:HGNC Symbol;Acc:HGNC:10955]	1241	582	2611	178	139	214	SLCO2A1
ENSMMUG00000015260	ENSG00000164099	2.38154	3.08932	10.8226	0.00100268	0.0227942	704461	Macaca mulatta protease, serine, 12 (neurotrypsin, motopsin) (PRSS12), mRNA. [Source:RefSeq mRNA;Acc:NM_001128087]	161	29	239	9	32	15	PRSS12
ENSMMUG00000012535	ENSG00000183019	2.38867	4.16523	12.8525	0.00033702	0.0114426	704646	mast cell-expressed membrane protein 1 [Source:HGNC Symbol;Acc:HGNC:27291]	290	80	576	85	19	25	MCEMP1
ENSMMUG00000017607	ENSG00000145911	2.39008	3.8693	11.2231	0.000807839	0.0201249	701704	Uncharacterized protein [Source:UniProtKB/TrEMBL;Acc:F6WBA5]	199	172	321	13	18	49	N4BP3
ENSMMUG00000005817	ENSG00000181754	2.39306	1.8983	10.6957	0.00107382	0.0237542	698932	Amphoterin-induced protein 1; Uncharacterized protein [Source:UniProtKB/TrEMBL;Acc:F6VL60]	63	23	85	5	11	7	AMIGO1
ENSMMUG00000009575	ENSG00000070778	2.40062	6.26994	16.5599	4.71e-05	0.00303233	693960	Uncharacterized protein [Source:UniProtKB/TrEMBL;Acc:F6X503]	1423	879	1290	96	219	179	PTPN21
ENSMMUG00000015977	ENSG00000157350	2.40198	3.00989	13.1061	0.000294332	0.0106872	709319	CMP-N-acetylneuraminate-beta-galactosamide-alpha-2,3-sialyltransferase 2; Uncharacterized protein [Source:UniProtKB/TrEMBL;Acc:F6XP05]	109	64	223	15	12	21	ST3GAL2
ENSMMUG00000007022	ENSG00000007402	2.41492	2.4275	11.2511	0.000795741	0.0200675	702429	Uncharacterized protein [Source:UniProtKB/TrEMBL;Acc:F7F5S3]	78	55	114	11	5	15	CACNA2D2
ENSMMUG00000012811	ENSG00000169710	2.41736	6.98985	12.4727	0.000412938	0.0131585	715708	fatty acid synthase [Source:HGNC Symbol;Acc:HGNC:3594]	1957	1431	2778	132	175	397	FASN
ENSMMUG00000010944	ENSG00000141448	2.42557	3.93642	17.3075	3.18e-05	0.00230879	NA	GATA binding protein 6 [Source:HGNC Symbol;Acc:HGNC:4174]	274	199	207	28	39	32	GATA6
ENSMMUG00000006461	ENSG00000165804	2.43319	4.89168	9.82832	0.00171845	0.032205	707423	zinc finger protein 219 [Source:HGNC Symbol;Acc:HGNC:13011]	551	384	399	24	24	104	ZNF219
ENSMMUG00000028716	ENSG00000180061	2.43453	1.67317	10.1438	0.00144787	0.0291919	700419	transmembrane protein 150B [Source:HGNC Symbol;Acc:HGNC:34415]	50	18	78	13	6	2	TMEM150B
ENSMMUG00000010225	ENSG00000185236	2.43876	5.8354	13.7217	0.000211987	0.00843967	707462	Ras-related protein Rab-11B; Uncharacterized protein [Source:UniProtKB/TrEMBL;Acc:F6S443]	1081	655	914	45	144	149	RAB11B
ENSMMUG00000002940	ENSG00000124788	2.44358	3.55116	16.2368	5.59e-05	0.00338535	NA	Uncharacterized protein [Source:UniProtKB/TrEMBL;Acc:F7H1M4]	203	172	129	38	33	13	ATXN1
ENSMMUG00000011829	ENSG00000140479	2.44477	1.14733	9.51675	0.00203605	0.0361693	NA	proprotein convertase subtilisin/kexin type 6 [Source:HGNC Symbol;Acc:HGNC:8569]	34	16	45	3	7	3	PCSK6
ENSMMUG00000019393	ENSG00000136205	2.44736	6.37121	21.5765	3.4e-06	0.000512807	700541	tensin 3 [Source:HGNC Symbol;Acc:HGNC:21616]	1657	843	1414	229	249	112	TNS3
ENSMMUG00000003515	ENSG00000108576	2.45449	5.32508	9.07179	0.00259582	0.04168	574140	Macaca mulatta solute carrier family 6 (neurotransmitter transporter, serotonin), member 4 (SLC6A4), mRNA. [Source:RefSeq mRNA;Acc:NM_001032823]	714	463	702	6	123	104	SLC6A4
ENSMMUG00000023251	ENSG00000197256	2.46113	7.83707	11.6843	0.000630306	0.0173152	716191	Uncharacterized protein [Source:UniProtKB/TrEMBL;Acc:F7E663]	4306	3000	3045	169	486	636	KANK2
ENSMMUG00000013738	ENSG00000123838	2.47151	3.71258	12.8218	0.000342596	0.0115569	693382	complement component 4 binding protein, alpha [Source:HGNC Symbol;Acc:HGNC:1325]	174	80	433	18	69	8	C4BPA
ENSMMUG00000015216	ENSG00000189319	2.47255	3.2783	15.2311	9.51e-05	0.00487613	694493	Uncharacterized protein [Source:UniProtKB/TrEMBL;Acc:F6VWG9]	149	121	173	23	12	23	FAM53B
ENSMMUG00000021434	ENSG00000107331	2.47728	6.83487	12.7645	0.000353268	0.0118123	721631	Uncharacterized protein [Source:UniProtKB/TrEMBL;Acc:F7EB93]	1921	1512	1842	106	167	341	ABCA2
ENSMMUG00000008338	ENSG00000143816	2.48344	3.09999	12.8912	0.000330131	0.0113399	NA	Protein Wnt [Source:UniProtKB/TrEMBL;Acc:F7HS08]	144	106	136	7	20	22	WNT9A
ENSMMUG00000007264	ENSG00000182107	2.49277	2.37762	8.57537	0.00340741	0.0490023	719590	transmembrane protein 30B [Source:HGNC Symbol;Acc:HGNC:27254]	96	68	56	3	32	2	TMEM30B
ENSMMUG00000022878	ENSG00000099812	2.49512	4.63281	13.0087	0.000310041	0.0110538	NA	mitotic spindle positioning [Source:HGNC Symbol;Acc:HGNC:27000]	450	299	395	11	103	44	MISP
ENSMMUG00000005802	ENSG00000170561	2.49731	4.955	16.0009	6.33e-05	0.00369545	695599	iroquois homeobox 2 [Source:HGNC Symbol;Acc:HGNC:14359]	544	427	425	46	53	79	IRX2
ENSMMUG00000013366	ENSG00000113389	2.50586	3.42027	12.7927	0.000347969	0.0116879	697245	Atrial natriuretic peptide clearance receptor; Uncharacterized protein [Source:UniProtKB/TrEMBL;Acc:F6X319]	145	67	345	9	23	27	NPR3
ENSMMUG00000018058	ENSG00000160179	2.50723	5.11804	17.8852	2.35e-05	0.00185888	NA	ATP-binding cassette, sub-family G (WHITE), member 1 [Source:HGNC Symbol;Acc:HGNC:73]	534	242	1050	119	120	20	ABCG1
ENSMMUG00000029994	ENSG00000177469	2.51274	7.97314	11.4652	0.000709125	0.0185389	706570	Uncharacterized protein [Source:UniProtKB/TrEMBL;Acc:F7HJ72]	5629	2658	3361	133	764	576	PTRF
ENSMMUG00000009350	ENSG00000142611	2.5148	2.44399	10.1892	0.00141268	0.0287806	NA	PR domain containing 16 [Source:HGNC Symbol;Acc:HGNC:14000]	87	74	77	5	6	17	PRDM16
ENSMMUG00000002007	ENSG00000162755	2.51994	2.7124	14.7421	0.000123265	0.00572052	719863	kelch domain containing 9 [Source:HGNC Symbol;Acc:HGNC:28489]	134	71	84	21	17	6	KLHDC9
ENSMMUG00000008274	ENSG00000110400	2.52204	3.02261	16.1336	5.9e-05	0.00353401	710072	Uncharacterized protein [Source:UniProtKB/TrEMBL;Acc:F7HBJ8]	154	85	131	17	31	7	PVRL1
ENSMMUG00000005517	ENSG00000138792	2.52702	5.78049	9.76111	0.00178242	0.0330095	699615	Glutamyl aminopeptidase; Uncharacterized protein [Source:UniProtKB/TrEMBL;Acc:F7GTW9]	187	735	1992	26	135	141	ENPEP
ENSMMUG00000011265	ENSG00000099875	2.52707	6.32837	18.3704	1.82e-05	0.0016117	721436	MAP kinase interacting serine/threonine kinase 2 [Source:HGNC Symbol;Acc:HGNC:7111]	1352	882	1679	106	166	190	MKNK2
ENSMMUG00000020678	ENSG00000171992	2.52727	7.40825	14.7904	0.000120147	0.00565951	711221	synaptopodin [Source:HGNC Symbol;Acc:HGNC:30672]	3556	1805	2643	168	377	416	SYNPO
ENSMMUG00000021692	ENSG00000124212	2.53929	2.57613	11.0378	0.000892744	0.0214393	703407	prostaglandin I2 (prostacyclin) synthase [Source:HGNC Symbol;Acc:HGNC:9603]	100	32	163	3	20	11	PTGIS
ENSMMUG00000015885	ENSG00000106780	2.54042	2.4688	13.372	0.000255411	0.00963073	NA	Uncharacterized protein [Source:UniProtKB/TrEMBL;Acc:F7C0W7]	81	59	115	25	11	2	MEGF9
ENSMMUG00000022160	ENSG00000105516	2.54433	4.25196	17.935	2.29e-05	0.00183873	718136	D site-binding protein; Uncharacterized protein [Source:UniProtKB/TrEMBL;Acc:F6XJ34]	345	283	204	32	52	34	DBP
ENSMMUG00000018015	ENSG00000119681	2.55384	5.62316	15.2033	9.65e-05	0.00489528	NA	latent transforming growth factor beta binding protein 2 [Source:HGNC Symbol;Acc:HGNC:6715]	990	331	1201	85	53	128	LTBP2
ENSMMUG00000020798	ENSG00000090006	2.55748	8.56181	8.5624	0.00343178	0.0491968	NA	latent transforming growth factor beta binding protein 4 [Source:HGNC Symbol;Acc:HGNC:6717]	7674	3407	7578	107	453	1224	LTBP4
ENSMMUG00000000180	ENSG00000188064	2.57157	0.841501	8.78412	0.00303864	0.0457638	713864	Protein Wnt [Source:UniProtKB/TrEMBL;Acc:F7HJM7]	30	19	23	2	3	4	WNT7B
ENSMMUG00000019579	ENSG00000152518	2.57972	4.44904	19.7281	8.93e-06	0.000965794	NA	ZFP36 ring finger protein-like 2 [Source:HGNC Symbol;Acc:HGNC:1108]	396	234	413	71	24	38	ZFP36L2
ENSMMUG00000010345	ENSG00000079841	2.58611	1.2815	10.8383	0.000994204	0.0227334	641435	regulating synaptic membrane exocytosis protein 1 [Source:RefSeq peptide;Acc:NP_001032357]	46	19	39	7	5	2	RIMS1
ENSMMUG00000013140	ENSG00000130669	2.59145	4.5995	14.7908	0.000120121	0.00565951	696676	Uncharacterized protein [Source:UniProtKB/TrEMBL;Acc:F6Z9H7]	441	256	470	22	32	68	PAK4
ENSMMUG00000020101	ENSG00000099904	2.59381	3.9111	14.2555	0.000159596	0.00691553	712832	Palmitoyltransferase [Source:UniProtKB/TrEMBL;Acc:F6V8R0]	249	168	302	26	10	41	ZDHHC8
ENSMMUG00000002613	ENSG00000170549	2.59607	4.8555	16.5212	4.81e-05	0.00305623	693825	iroquois homeobox 1 [Source:HGNC Symbol;Acc:HGNC:14358]	528	366	447	25	70	65	IRX1
ENSMMUG00000022934	ENSG00000189114	2.59609	1.3443	10.1721	0.00142585	0.0288832	713932	Biogenesis of lysosome-related organelles complex 1 subunit 3 [Source:UniProtKB/TrEMBL;Acc:F6U731]	44	18	50	2	6	5	BLOC1S3
ENSMMUG00000014063	ENSG00000188636	2.59631	2.15129	11.6683	0.000635739	0.017343	712760	Protein LDOC1L; Uncharacterized protein [Source:UniProtKB/TrEMBL;Acc:F7AFV4]	77	44	79	7	21	1	LDOC1L
ENSMMUG00000011596	ENSG00000243335	2.59798	1.16469	10.3722	0.00127924	0.0268263	704057	potassium channel tetramerization domain containing 7 [Source:HGNC Symbol;Acc:HGNC:21957]	26	21	51	7	2	3	KCTD7
ENSMMUG00000005414	ENSG00000070614	2.61142	6.92136	15.7089	7.39e-05	0.00413143	712425	Uncharacterized protein [Source:UniProtKB/TrEMBL;Acc:F6TW85]	2430	1403	1880	87	447	198	NDST1
ENSMMUG00000023616	ENSG00000174282	2.62221	6.63394	14.3522	0.000151606	0.00671226	NA	Uncharacterized protein [Source:UniProtKB/TrEMBL;Acc:F7HB49]	1793	1317	1511	74	164	262	ZBTB4
ENSMMUG00000022229	ENSG00000278843	2.62741	3.3914	20.3757	6.36e-06	0.000818169	574250	matrix metallopeptidase 28 [Source:HGNC Symbol;Acc:HGNC:14366]	187	96	224	27	19	16	MMP28
ENSMMUG00000007208	ENSG00000164849	2.64283	2.56798	16.2549	5.54e-05	0.00337794	696750	G protein-coupled receptor 146 [Source:HGNC Symbol;Acc:HGNC:21718]	89	63	126	8	15	10	GPR146
ENSMMUG00000010014	ENSG00000179314	2.64895	2.93752	12.9081	0.000327165	0.0113399	712488	Uncharacterized protein; WSC domain-containing protein 1 [Source:UniProtKB/TrEMBL;Acc:F6QL12]	130	66	176	4	15	19	WSCD1
ENSMMUG00000022709	ENSG00000181856	2.65231	1.58653	8.6261	0.0033138	0.0482313	714701	Glucose transporter type 4, insulin-responsive; Uncharacterized protein [Source:UniProtKB/TrEMBL;Acc:F7F3Z8]	32	69	15	8	4	5	SLC2A4
ENSMMUG00000003273	ENSG00000187244	2.6524	8.98711	10.2348	0.00137815	0.0284443	714568	basal cell adhesion molecule (Lutheran blood group) [Source:HGNC Symbol;Acc:HGNC:6722]	9658	6642	7329	134	1735	967	BCAM
ENSMMUG00000008663	ENSG00000274180	2.65245	1.42522	9.76598	0.0017777	0.0330095	705077	N-acetyltransferase domain containing 1 [Source:HGNC Symbol;Acc:HGNC:30770]	49	31	33	8	1	5	NATD1
ENSMMUG00000013637	ENSG00000074181	2.65306	5.02156	10.3313	0.00130795	0.0273189	NA	Neurogenic locus notch homolog protein 3 [Source:UniProtKB/TrEMBL;Acc:H9F7M0]	621	265	760	31	10	102	NOTCH3
ENSMMUG00000011026	ENSG00000039139	2.65394	2.7674	10.6113	0.00112396	0.0245209	NA	Uncharacterized protein [Source:UniProtKB/TrEMBL;Acc:F7GQS3]	202	61	28	13	13	12	DNAH5
ENSMMUG00000015375	ENSG00000143126	2.65803	3.40291	11.7288	0.000615414	0.0171034	NA	cadherin, EGF LAG seven-pass G-type receptor 2 [Source:HGNC Symbol;Acc:HGNC:3231]	180	117	206	6	10	32	CELSR2
ENSMMUG00000022114	ENSG00000157240	2.6584	3.69879	17.5257	2.83e-05	0.00212594	703942	Frizzled-1 [Source:UniProtKB/TrEMBL;Acc:H9FM65]	235	111	295	11	40	22	FZD1
ENSMMUG00000019945	ENSG00000068078	2.66241	5.61385	9.91483	0.00163952	0.0315166	712829	fibroblast growth factor receptor 3 [Source:HGNC Symbol;Acc:HGNC:3690]	822	660	823	25	23	160	FGFR3
ENSMMUG00000005570	ENSG00000162722	2.66395	3.40578	13.2261	0.000276085	0.0101898	699060	tripartite motif containing 58 [Source:HGNC Symbol;Acc:HGNC:24150]	252	116	103	8	46	11	TRIM58
ENSMMUG00000028715	ENSG00000233493	2.67289	3.85127	13.8123	0.000202004	0.00828261	700478	transmembrane protein 238 [Source:HGNC Symbol;Acc:HGNC:40042]	286	235	89	21	23	32	TMEM238
ENSMMUG00000021191	ENSG00000154319	2.67401	3.13198	17.243	3.29e-05	0.0023573	700299	family with sequence similarity 167, member A [Source:HGNC Symbol;Acc:HGNC:15549]	112	107	201	8	27	14	FAM167A
ENSMMUG00000022410	ENSG00000182534	2.67637	3.91835	15.7365	7.28e-05	0.00411797	NA	matrix-remodelling associated 7 [Source:HGNC Symbol;Acc:HGNC:7541]	330	164	203	12	32	34	MXRA7
ENSMMUG00000006773	ENSG00000179943	2.68348	2.84874	11.4692	0.000707576	0.0185293	NA	FLT3-interacting zinc finger 1 [Source:HGNC Symbol;Acc:HGNC:25917]	139	87	99	6	6	21	FIZ1
ENSMMUG00000004615	ENSG00000105767	2.68574	4.56853	9.97245	0.001589	0.0309244	NA	cell adhesion molecule 4 [Source:HGNC Symbol;Acc:HGNC:30825]	742	224	61	27	112	16	CADM4
ENSMMUG00000011851	ENSG00000173269	2.68927	3.729	12.5454	0.000397189	0.0127932	NA	Uncharacterized protein [Source:UniProtKB/TrEMBL;Acc:F7H4X6]	195	129	343	10	10	39	MMRN2
ENSMMUG00000000276	ENSG00000148411	2.69797	4.06738	21.3801	3.77e-06	0.00055171	721794	Nucleus accumbens-associated protein 2; Uncharacterized protein [Source:UniProtKB/TrEMBL;Acc:F6X1Q6]	264	228	291	51	19	26	NACC2
ENSMMUG00000017651	ENSG00000249853	2.73035	1.90631	12.9554	0.000319	0.0112193	693684	Uncharacterized protein [Source:UniProtKB/TrEMBL;Acc:F6UI55]	70	32	69	4	6	8	HS3ST5
ENSMMUG00000015704	ENSG00000184828	2.7343	2.68772	16.6569	4.48e-05	0.00298496	705033	zinc finger and BTB domain containing 7C [Source:HGNC Symbol;Acc:HGNC:31700]	106	63	138	7	22	7	ZBTB7C
ENSMMUG00000031540	ENSG00000169860	2.73657	0.978282	11.3952	0.000736332	0.0189734	708507	P2Y purinoceptor 1; Uncharacterized protein [Source:UniProtKB/TrEMBL;Acc:F6V1F0]	23	19	43	5	4	1	P2RY1
ENSMMUG00000006548	ENSG00000122778	2.74258	2.72836	16.6462	4.5e-05	0.00298496	710668	Uncharacterized protein [Source:UniProtKB/TrEMBL;Acc:F7HS00]	118	68	125	7	15	12	KIAA1549
ENSMMUG00000010272	ENSG00000115194	2.74496	2.17821	9.25383	0.00235003	0.0392771	699572	Uncharacterized protein; Zinc transporter 3 [Source:UniProtKB/TrEMBL;Acc:F6PVL7]	65	68	67	4	1	14	SLC30A3
ENSMMUG00000002740	ENSG00000164683	2.75001	2.06378	13.6099	0.000224997	0.00880127	699385	Uncharacterized protein [Source:UniProtKB/TrEMBL;Acc:F7HKP0]	57	74	45	7	11	5	HEY1
ENSMMUG00000031237	ENSG00000162337	2.75313	5.47223	20.5591	5.78e-06	0.000763138	NA	Uncharacterized protein [Source:UniProtKB/TrEMBL;Acc:F7CJV4]	883	436	876	57	70	94	LRP5
ENSMMUG00000011232	ENSG00000157927	2.75558	4.61519	12.9436	0.000321025	0.0112402	700979	Ras association and DIL domains [Source:HGNC Symbol;Acc:HGNC:22226]	482	293	381	6	51	58	RADIL
ENSMMUG00000013656	ENSG00000163251	2.7557	1.74822	11.8746	0.000569054	0.0164386	710796	Uncharacterized protein [Source:UniProtKB/TrEMBL;Acc:F7GI70]	48	50	46	12	2	4	FZD5
ENSMMUG00000005441	ENSG00000163083	2.76101	2.47416	12.9017	0.000328283	0.0113399	574343	Uncharacterized protein [Source:UniProtKB/TrEMBL;Acc:F7GQ00]	81	78	92	13	2	12	INHBB
ENSMMUG00000013263	ENSG00000161649	2.76399	3.26114	17.3698	3.08e-05	0.00227649	100427283	CD300 molecule-like family member g [Source:HGNC Symbol;Acc:HGNC:30455]	115	103	263	10	15	21	CD300LG
ENSMMUG00000009397	ENSG00000065320	2.76494	1.56967	10.3817	0.00127272	0.0267255	717645	netrin 1 [Source:HGNC Symbol;Acc:HGNC:8029]	47	39	42	3	2	8	NTN1
ENSMMUG00000001389	ENSG00000177508	2.76598	3.21804	18.1546	2.04e-05	0.00172696	704386	iroquois homeobox 3 [Source:HGNC Symbol;Acc:HGNC:14360]	129	117	199	9	18	19	IRX3
ENSMMUG00000012373	ENSG00000213316	2.77133	3.10174	11.2448	0.000798444	0.0201034	705233	leukotriene C4 synthase [Source:HGNC Symbol;Acc:HGNC:6719]	174	130	66	16	3	21	LTC4S
ENSMMUG00000019921	ENSG00000155254	2.77542	2.6416	14.7434	0.00012318	0.00572052	708237	Putative MARVEL domain-containing protein 1; Uncharacterized protein [Source:UniProtKB/TrEMBL;Acc:H9H444]	136	56	97	6	11	13	MARVELD1
ENSMMUG00000014257	ENSG00000273889	2.78127	4.59451	15.359	8.89e-05	0.00467921	698513	family with sequence similarity 83, member H [Source:HGNC Symbol;Acc:HGNC:24797]	471	333	300	30	18	61	FAM83H
ENSMMUG00000006328	ENSG00000130226	2.78345	2.06764	11.1638	0.000834098	0.0205073	718039	dipeptidyl-peptidase 6 [Source:HGNC Symbol;Acc:HGNC:3010]	92	40	55	1	11	8	DPP6
ENSMMUG00000001583	ENSG00000186765	2.80279	1.65119	9.92166	0.00163345	0.0314385	713824	fascin actin-bundling protein 2, retinal [Source:HGNC Symbol;Acc:HGNC:3960]	38	48	51	2	2	9	FSCN2
ENSMMUG00000012539	ENSG00000180354	2.81454	3.56215	14.5682	0.00013518	0.00614619	NA	maturin, neural progenitor differentiation regulator homolog (Xenopus) [Source:HGNC Symbol;Acc:HGNC:25457]	223	170	137	5	31	22	MTURN
ENSMMUG00000018684	ENSG00000259834	2.81787	2.0923	12.2657	0.000461356	0.0142457	702245	Potassium voltage-gated channel subfamily A member 3; Uncharacterized protein [Source:UniProtKB/TrEMBL;Acc:F6ZSH4]	80	28	95	19	4	1	KCNA3
ENSMMUG00000017137	ENSG00000174156	2.83606	5.73632	25.5675	4.27e-07	0.000126428	709037	Uncharacterized protein [Source:UniProtKB/TrEMBL;Acc:F6WQV2]	776	621	1319	115	67	89	GSTA3
ENSMMUG00000028838	ENSG00000130522	2.84007	5.71325	23.6145	1.18e-06	0.000219784	720182	jun D proto-oncogene [Source:HGNC Symbol;Acc:HGNC:6206]	1002	733	701	70	122	80	JUND
ENSMMUG00000020183	ENSG00000255690	2.85003	1.86	13.3608	0.000256942	0.00966522	697462	TLR4 interactor with leucine-rich repeats [Source:HGNC Symbol;Acc:HGNC:22200]	63	48	47	13	3	3	TRIL
ENSMMUG00000006231	ENSG00000168309	2.85105	4.05239	14.9373	0.000111144	0.00546522	701455	Uncharacterized protein [Source:UniProtKB/TrEMBL;Acc:F7HJ90]	227	106	579	10	20	40	FAM107A
ENSMMUG00000000482	ENSG00000126500	2.87036	3.4215	10.8928	0.00096539	0.0222788	717942	fibronectin leucine rich transmembrane protein 1 [Source:HGNC Symbol;Acc:HGNC:3760]	269	22	270	3	36	14	FLRT1
ENSMMUG00000017763	ENSG00000091622	2.88776	4.25829	23.2434	1.43e-06	0.000257354	721726	Uncharacterized protein [Source:UniProtKB/TrEMBL;Acc:F7EUV4]	186	334	386	37	26	31	PITPNM3
ENSMMUG00000018984	ENSG00000266074	2.88794	2.93489	11.6745	0.000633626	0.0173154	NA	BAH domain and coiled-coil containing 1 [Source:HGNC Symbol;Acc:HGNC:29279]	137	114	91	9	2	20	BAHCC1
ENSMMUG00000010222	ENSG00000205903	2.89527	3.44333	12.4699	0.000413564	0.0131585	NA	zinc finger protein 316 [Source:HGNC Symbol;Acc:HGNC:13843]	194	135	186	22	1	24	ZNF316
ENSMMUG00000008340	ENSG00000120949	2.90722	3.68724	19.3529	1.09e-05	0.00112324	NA	tumor necrosis factor receptor superfamily, member 8 [Source:HGNC Symbol;Acc:HGNC:11923]	307	136	155	36	12	17	TNFRSF8
ENSMMUG00000019111	ENSG00000137699	2.90833	4.47094	19.8309	8.46e-06	0.000944318	705796	Uncharacterized protein [Source:UniProtKB/TrEMBL;Acc:F6T7X7]	391	377	213	21	59	31	TRIM29
ENSMMUG00000003598	ENSG00000146054	2.92298	1.2978	11.8801	0.000567381	0.0164205	708324	tripartite motif containing 7 [Source:HGNC Symbol;Acc:HGNC:16278]	55	24	25	5	6	1	TRIM7
ENSMMUG00000004307	ENSG00000185269	2.93295	3.57768	18.1553	2.04e-05	0.00172696	715276	notum pectinacetylesterase homolog (Drosophila) [Source:HGNC Symbol;Acc:HGNC:27106]	184	212	132	11	23	21	NOTUM
ENSMMUG00000013881	ENSG00000165238	2.9348	1.41554	10.0864	0.0014937	0.0298854	NA	WNK lysine deficient protein kinase 2 [Source:HGNC Symbol;Acc:HGNC:14542]	55	25	37	2	1	7	WNK2
ENSMMUG00000004477	ENSG00000173638	2.93613	2.02016	14.0687	0.000176255	0.00747227	721917	solute carrier family 19 (folate transporter), member 1 [Source:HGNC Symbol;Acc:HGNC:10937]	42	46	107	7	2	8	SLC19A1
ENSMMUG00000005490	ENSG00000172425	2.93769	3.08795	9.83006	0.00171682	0.032205	700199	tetratricopeptide repeat domain 36 [Source:HGNC Symbol;Acc:HGNC:33708]	90	197	69	1	12	21	TTC36
ENSMMUG00000020160	ENSG00000112902	2.96686	5.70126	24.4082	7.79e-07	0.00017218	696019	Semaphorin-5A; Uncharacterized protein [Source:UniProtKB/TrEMBL;Acc:F6TR62]	1077	533	989	49	163	54	SEMA5A
ENSMMUG00000022634	ENSG00000196456	2.98339	2.48745	17.3166	3.16e-05	0.00230849	NA	zinc finger protein 775 [Source:HGNC Symbol;Acc:HGNC:28501]	109	75	67	8	8	9	ZNF775
ENSMMUG00000006394	ENSG00000255974	2.99	2.64796	16.5445	4.75e-05	0.00304258	678690	Macaca mulatta cytochrome P450, family 2, subfamily A, polypeptide 23 (CYP2A23), mRNA. [Source:RefSeq mRNA;Acc:NM_001040216]	85	123	61	10	10	9	CYP2A6
ENSMMUG00000008166	ENSG00000183914	2.99398	2.08426	9.56713	0.00198092	0.0355117	NA	dynein, axonemal, heavy chain 2 [Source:HGNC Symbol;Acc:HGNC:2948]	81	82	8	3	12	5	DNAH2
ENSMMUG00000005316	ENSG00000150594	3.01143	1.29376	9.25489	0.00234867	0.0392771	695684	Uncharacterized protein [Source:UniProtKB/TrEMBL;Acc:F7GJQ0]	74	18	10	7	2	2	ADRA2A
ENSMMUG00000014783	ENSG00000122863	3.01596	4.73504	18.2892	1.9e-05	0.0016631	709333	carbohydrate (chondroitin 6) sulfotransferase 3 [Source:HGNC Symbol;Acc:HGNC:1971]	581	323	358	13	100	22	CHST3
ENSMMUG00000020697	ENSG00000213903	3.02219	2.47661	17.5179	2.85e-05	0.00212594	716055	Uncharacterized protein [Source:UniProtKB/TrEMBL;Acc:F6PJG7]	87	47	143	13	3	8	LTB4R
ENSMMUG00000004538	ENSG00000206557	3.03717	0.634612	10.4461	0.00122907	0.0262659	705341	tripartite motif containing 71, E3 ubiquitin protein ligase [Source:HGNC Symbol;Acc:HGNC:32669]	29	10	26	1	4	1	TRIM71
ENSMMUG00000000866	ENSG00000145284	3.04192	4.5401	20.5202	5.9e-06	0.000771296	694079	Uncharacterized protein [Source:UniProtKB/TrEMBL;Acc:F6TFF7]	391	317	419	11	80	22	SCD5
ENSMMUG00000018872	ENSG00000010319	3.04634	4.81263	22.4545	2.15e-06	0.000362938	697162	Uncharacterized protein [Source:UniProtKB/TrEMBL;Acc:F6WZ47]	394	211	960	28	36	51	SEMA3G
ENSMMUG00000021977	ENSG00000164530	3.05365	3.97842	22.8054	1.79e-06	0.000312441	719301	Peptidase inhibitor 16; Uncharacterized protein [Source:UniProtKB/TrEMBL;Acc:F6RSK7]	327	82	435	35	39	7	PI16
ENSMMUG00000000369	ENSG00000175274	3.0607	2.03941	15.9667	6.45e-05	0.00374531	715295	tumor protein p53 inducible protein 11 [Source:HGNC Symbol;Acc:HGNC:16842]	59	50	83	5	3	8	TP53I11
ENSMMUG00000015889	ENSG00000186493	3.06156	3.99796	13.3025	0.000265048	0.00994627	NA	chromosome 5 open reading frame 38 [Source:HGNC Symbol;Acc:HGNC:24226]	338	220	178	2	26	33	C5orf38
ENSMMUG00000028714	ENSG00000261221	3.06745	3.92315	17.0947	3.56e-05	0.00249023	NA	zinc finger protein 865 [Source:HGNC Symbol;Acc:HGNC:38705]	319	183	219	17	7	33	ZNF865
ENSMMUG00000023580	ENSG00000187486	3.07173	1.98285	12.6638	0.000372805	0.0122596	696722	ATP-sensitive inward rectifier potassium channel 11 isoform 1; Potassium channel, inwardly rectifying subfamily J member 11; Uncharacterized protein [Source:UniProtKB/TrEMBL;Acc:F7HFY6]	80	31	76	1	4	9	KCNJ11
ENSMMUG00000000742	ENSG00000153404	3.08756	2.33821	11.0697	0.0008775	0.0213285	NA	pleckstrin homology domain containing, family G (with RhoGef domain) member 4B [Source:HGNC Symbol;Acc:HGNC:29399]	62	112	38	1	7	11	PLEKHG4B
ENSMMUG00000009298	ENSG00000131435	3.13009	2.04101	14.6677	0.000128223	0.005881	707372	Uncharacterized protein [Source:UniProtKB/TrEMBL;Acc:F7H1G7]	98	43	43	10	2	5	PDLIM4
ENSMMUG00000019680	ENSG00000170604	3.14292	3.69564	18.1002	2.1e-05	0.00174863	715611	Interferon regulatory factor 2-binding protein 1; Uncharacterized protein [Source:UniProtKB/TrEMBL;Acc:F7CH05]	276	119	252	7	12	27	IRF2BP1
ENSMMUG00000006532	ENSG00000167588	3.15029	1.47811	12.9062	0.000327496	0.0113399	713384	glycerol-3-phosphate dehydrogenase 1 (soluble) [Source:HGNC Symbol;Acc:HGNC:4455]	32	11	97	3	7	1	GPD1
ENSMMUG00000006124	ENSG00000245848	3.15491	4.0914	29.0764	6.96e-08	3e-05	717153	Uncharacterized protein [Source:UniProtKB/TrEMBL;Acc:F7AZI6]	330	194	318	17	36	20	CEBPA
ENSMMUG00000018957	ENSG00000171368	3.16516	3.2033	19.898	8.17e-06	0.000944318	708834	Tubulin polymerization-promoting protein; Uncharacterized protein [Source:UniProtKB/TrEMBL;Acc:F6YD17]	193	93	162	4	18	14	TPPP
ENSMMUG00000008957	ENSG00000196581	3.18867	3.81613	20.1057	7.33e-06	0.000890931	717534	adherens junctions associated protein 1 [Source:HGNC Symbol;Acc:HGNC:30801]	285	189	190	7	20	25	AJAP1
ENSMMUG00000022044	ENSG00000168079	3.19264	3.33402	18.2893	1.9e-05	0.0016631	NA	scavenger receptor class A, member 5 [Source:HGNC Symbol;Acc:HGNC:28701]	278	62	157	5	22	13	SCARA5
ENSMMUG00000021790	ENSG00000185950	3.20926	3.57177	20.7907	5.12e-06	0.000693813	698536	insulin receptor substrate 2 [Source:HGNC Symbol;Acc:HGNC:6126]	239	120	233	19	5	20	IRS2
ENSMMUG00000001499	ENSG00000173908	3.23161	1.47553	15.4734	8.37e-05	0.00444911	702274	keratin 28 [Source:HGNC Symbol;Acc:HGNC:30842]	38	41	44	2	4	4	KRT28
ENSMMUG00000018680	ENSG00000177301	3.26021	2.00446	15.3613	8.88e-05	0.00467921	702126	potassium voltage-gated channel, shaker-related subfamily, member 2 [Source:HGNC Symbol;Acc:HGNC:6220]	39	53	102	3	2	8	KCNA2
ENSMMUG00000003971	ENSG00000171219	3.26935	7.77608	17.138	3.48e-05	0.00246716	722039	CDC42 binding protein kinase gamma (DMPK-like) [Source:HGNC Symbol;Acc:HGNC:29829]	4184	3042	3550	82	197	426	CDC42BPG
ENSMMUG00000018445	ENSG00000154764	3.30192	2.72351	22.0149	2.71e-06	0.000428922	693419	wingless-type MMTV integration site family, member 7A [Source:HGNC Symbol;Acc:HGNC:12786]	140	71	104	5	13	7	WNT7A
ENSMMUG00000015758	ENSG00000274636	3.356	3.23406	15.7005	7.42e-05	0.00413143	NA	GLIS family zinc finger 2 [Source:HGNC Symbol;Acc:HGNC:29450]	177	114	169	8	1	19	GLIS2
ENSMMUG00000003108	ENSG00000095917	3.41107	2.93706	24.4594	7.59e-07	0.000170066	NA	tryptase delta 1 [Source:HGNC Symbol;Acc:HGNC:14118]	183	84	95	11	13	5	TPSD1
ENSMMUG00000016814	ENSG00000178726	3.45742	6.35538	19.8703	8.29e-06	0.000944318	702132	Thrombomodulin; Uncharacterized protein [Source:UniProtKB/TrEMBL;Acc:F7C9T2]	1428	403	3037	29	85	130	THBD
ENSMMUG00000014741	ENSG00000160808	3.5178	1.83363	19.7977	8.61e-06	0.000944318	712209	Uncharacterized protein [Source:UniProtKB/TrEMBL;Acc:F7G4P0]	57	48	60	2	5	4	MYL3
ENSMMUG00000004495	ENSG00000128268	3.54857	4.223	26.7023	2.37e-07	8.09e-05	703643	mannosyl (beta-1,4-)-glycoprotein beta-1,4-N-acetylglucosaminyltransferase [Source:HGNC Symbol;Acc:HGNC:7046]	427	206	298	7	40	16	MGAT3
ENSMMUG00000003379	ENSG00000198910	3.62832	2.23192	19.2866	1.12e-05	0.00114436	697504	Uncharacterized protein [Source:UniProtKB/TrEMBL;Acc:F7FEV5]	25	41	191	7	4	3	L1CAM
ENSMMUG00000018598	ENSG00000099769	3.63772	1.4942	15.7846	7.1e-05	0.00404863	722493	insulin-like growth factor binding protein, acid labile subunit [Source:HGNC Symbol;Acc:HGNC:5468]	49	36	43	1	1	5	IGFALS
ENSMMUG00000004282	ENSG00000075618	3.64026	4.41044	23.4367	1.29e-06	0.000235458	NA	fascin actin-bundling protein 1 [Source:HGNC Symbol;Acc:HGNC:11148]	444	190	497	9	11	34	FSCN1
ENSMMUG00000013539	ENSG00000187867	3.64878	3.88015	19.8775	8.26e-06	0.000944318	100426279	paralemmin 3 [Source:HGNC Symbol;Acc:HGNC:33274]	372	193	127	5	10	23	PALM3
ENSMMUG00000017659	ENSG00000163520	3.73851	2.5309	29.0411	7.09e-08	3e-05	100429735	fibulin 2 [Source:HGNC Symbol;Acc:HGNC:3601]	92	57	148	7	7	3	FBLN2
ENSMMUG00000002585	ENSG00000185860	3.81916	1.50672	21.3172	3.89e-06	0.000555045	NA	chromosome 1 open reading frame 110 [Source:HGNC Symbol;Acc:HGNC:28736]	39	26	74	2	3	2	C1orf110
ENSMMUG00000000500	ENSG00000164694	3.82771	1.661	14.3124	0.000154843	0.00675255	NA	fibronectin type III domain containing 1 [Source:HGNC Symbol;Acc:HGNC:21184]	44	5	121	1	3	3	FNDC1
ENSMMUG00000001328	ENSG00000108602	3.84203	4.10916	24.4674	7.56e-07	0.000170066	703870	aldehyde dehydrogenase 3 family, member A1 [Source:HGNC Symbol;Acc:HGNC:405]	378	265	175	3	30	14	ALDH3A1
ENSMMUG00000001694	ENSG00000177283	3.88681	3.91801	33.4957	7.14e-09	6e-06	708368	frizzled class receptor 8 [Source:HGNC Symbol;Acc:HGNC:4046]	383	170	193	9	24	9	FZD8
ENSMMUG00000009247	ENSG00000165312	3.95192	3.66133	39.6479	3.04e-10	7.95e-07	705608	OTU deubiquitinase 1 [Source:HGNC Symbol;Acc:HGNC:27346]	202	180	262	13	9	10	OTUD1
ENSMMUG00000020804	ENSG00000139364	3.96993	2.10642	23.6791	1.14e-06	0.000217717	707118	transmembrane protein 132B [Source:HGNC Symbol;Acc:HGNC:29397]	97	23	100	4	3	3	TMEM132B
ENSMMUG00000003533	ENSG00000129654	4.18282	1.99967	18.5108	1.69e-05	0.00154973	706275	Uncharacterized protein [Source:UniProtKB/TrEMBL;Acc:F7EXX8]	130	33	21	2	3	3	FOXJ1
ENSMMUG00000005806	ENSG00000133488	4.23294	2.62691	27.6709	1.44e-07	5.5e-05	715914	SEC14-like 4 (S. cerevisiae) [Source:HGNC Symbol;Acc:HGNC:20627]	158	66	76	2	8	3	SEC14L4
ENSMMUG00000017228	ENSG00000164265	4.28957	6.25905	21.4705	3.59e-06	0.000531708	709138	Uncharacterized protein [Source:UniProtKB/TrEMBL;Acc:F7HE28]	440	2102	978	31	14	81	SCGB3A2
ENSMMUG00000018692	ENSG00000161055	4.77785	4.09171	13.9734	0.000185412	0.00773503	716331	secretoglobin, family 3A, member 1 [Source:HGNC Symbol;Acc:HGNC:18384]	461	303	6	3	1	15	SCGB3A1
ENSMMUG00000005198	ENSG00000276996	4.84797	3.28383	34.0113	5.48e-09	5.23e-06	574143	Macaca mulatta solute carrier family 6 (neurotransmitter transporter, dopamine), member 3 (SLC6A3), mRNA. [Source:RefSeq mRNA;Acc:NM_001032826]	159	36	393	2	7	4	SLC6A3
ENSMMUG00000017755	ENSG00000147160	4.94059	2.50854	25.1865	5.2e-07	0.000140753	696451	Uncharacterized protein [Source:UniProtKB/TrEMBL;Acc:F7EZC1]	72	18	248	1	1	4	AWAT2
ENSMMUG00000003720	ENSG00000138944	4.96437	3.26819	40.8607	1.63e-10	6.41e-07	716059	KIAA1644 [Source:HGNC Symbol;Acc:HGNC:29335]	177	129	194	2	2	7	KIAA1644
ENSMMUG00000019374	ENSG00000100012	5.04842	2.07501	30.2831	3.73e-08	1.95e-05	715876	SEC14-like 3 (S. cerevisiae) [Source:HGNC Symbol;Acc:HGNC:18655]	97	62	39	2	2	1	SEC14L3
ENSMMUG00000002468	ENSG00000186081	5.11572	2.48993	18.2318	1.96e-05	0.00169498	100424400	keratin 5 [Source:HGNC Symbol;Acc:HGNC:6442]	65	167	5	1	5	1	KRT5
*Fold change values were calculated by dividing the control over the day 7 counts, therefore, postive logFC values show down-regulated DEGs and negative logFC values show up-regulated DEGs
