# Supplementary material for: Genomic and functional analysis of the host response to acute simian varicella infection in the lung
Source: Sci Rep. 2016 Sep 28;6:34164. doi: 10.1038/srep34164 (PMC5039758; doi:10.1038/srep34164)
Supplement: Supplementary Dataset 3 [file srep34164-s4.xls]

## Sheet: Sheet1
Supplemental Dataset S3: Differentially expressed genes found on day 10 post infection
Macaque Ensembl Gene ID	Human gene homolog	t0.t10_logFC*	t0.t10_logCPM	t0.t10_LR	t0.t10_PValue	t0.t10_FDR	entrezgene	description	Control 1	Control 2	Control 3	day 10_1	day 10_2	Gene name
ENSMMUG00000001597	ENSG00000145649	-6.71152	6.99804	53.4215	2.69e-13	4.18e-09	705712	granzyme A (granzyme 1, cytotoxic T-lymphocyte-associated serine esterase 3) [Source:HGNC Symbol;Acc:HGNC:4708]	12	10	66	314	5482	GZMA
ENSMMUG00000003567	ENSG00000126787	-4.97238	3.76576	44.0121	3.26e-11	1.01e-07	696772	discs, large (Drosophila) homolog-associated protein 5 [Source:HGNC Symbol;Acc:HGNC:16864]	4	5	18	74	500	DLGAP5
ENSMMUG00000002788	ENSG00000136982	-4.79381	1.43457	24.7169	6.64e-07	0.000208001	702520	Sister chromatid cohesion protein DCC1; Uncharacterized protein [Source:UniProtKB/TrEMBL;Acc:F7H261]	1	1	3	15	88	DSCC1
ENSMMUG00000013827	ENSG00000277909	-4.7338	2.47954	32.7609	1.04e-08	1.01e-05	705180	Kinetochore protein Spc25; Uncharacterized protein [Source:UniProtKB/TrEMBL;Acc:F6SZE7]	1	3	8	37	187	SPC25
ENSMMUG00000014708	ENSG00000138180	-4.72307	3.07958	29.3522	6.03e-08	3.75e-05	699890	centrosomal protein 55kDa [Source:HGNC Symbol;Acc:HGNC:1161]	1	2	18	46	302	CEP55
ENSMMUG00000017653	ENSG00000169679	-4.70131	3.21272	33.2209	8.23e-09	8.68e-06	696598	BUB1 mitotic checkpoint serine/threonine kinase [Source:HGNC Symbol;Acc:HGNC:1148]	3	2	18	49	334	BUB1
ENSMMUG00000029603	ENSG00000166803	-4.56132	2.45848	33.2138	8.26e-09	8.68e-06	100423080	PCNA-associated factor isoform 2; Uncharacterized protein [Source:UniProtKB/TrEMBL;Acc:F7G267]	1	4	8	45	173	KIAA0101
ENSMMUG00000017766	ENSG00000024526	-4.52098	2.16886	25.098	5.45e-07	0.000188148	701888	DEP domain containing 1 [Source:HGNC Symbol;Acc:HGNC:22949]	2	2	7	18	160	DEPDC1
ENSMMUG00000005318	ENSG00000134028	-4.4941	5.72806	24.1765	8.79e-07	0.000248319	711034	ADAM-like, decysin 1 [Source:HGNC Symbol;Acc:HGNC:16299]	68	22	47	52	2233	ADAMDEC1
ENSMMUG00000002057	ENSG00000171848	-4.46489	4.76998	46.6074	8.67e-12	4.49e-08	703138	ribonucleotide reductase M2 [Source:HGNC Symbol;Acc:HGNC:10452]	15	11	54	179	963	RRM2
ENSMMUG00000021023	ENSG00000175063	-4.38502	3.40963	28.2047	1.09e-07	6.28e-05	701231	Uncharacterized protein [Source:UniProtKB/TrEMBL;Acc:F7HGA9]	4	6	21	35	403	UBE2C
ENSMMUG00000021930	ENSG00000163535	-4.38287	3.6486	37.5492	8.91e-10	1.98e-06	699688	shugoshin-like 2 (S. pombe) [Source:HGNC Symbol;Acc:HGNC:30812]	8	4	26	77	438	SGOL2
ENSMMUG00000002621	ENSG00000183856	-4.37243	3.62222	23.299	1.39e-06	0.000342012	719575	IQ motif containing GTPase activating protein 3 [Source:HGNC Symbol;Acc:HGNC:20669]	7	14	9	23	489	IQGAP3
ENSMMUG00000008941	ENSG00000131747	-4.34001	5.85762	45.1835	1.79e-11	6.97e-08	NA	topoisomerase (DNA) II alpha 170kDa [Source:HGNC Symbol;Acc:HGNC:11989]	29	28	132	359	2077	TOP2A
ENSMMUG00000012331	ENSG00000139209	-4.3258	2.77605	17.238	3.3e-05	0.00284315	702354	Na(+)-coupled neutral amino acid transporter 4; Uncharacterized protein [Source:UniProtKB/TrEMBL;Acc:F7FHU9]	1	5	14	8	270	SLC38A4
ENSMMUG00000007544	ENSG00000135451	-4.26926	2.15746	20.0086	7.71e-06	0.00110916	709931	Trophinin-associated protein; Uncharacterized protein [Source:UniProtKB/TrEMBL;Acc:F6T807]	1	3	9	13	162	TROAP
ENSMMUG00000012681	ENSG00000137804	-4.24342	3.41821	28.2265	1.08e-07	6.28e-05	NA	nucleolar and spindle associated protein 1 [Source:HGNC Symbol;Acc:HGNC:18538]	4	2	32	71	362	NUSAP1
ENSMMUG00000000245	ENSG00000066279	-4.23972	3.66005	35.8024	2.18e-09	4.24e-06	711153	Macaca mulatta asp (abnormal spindle) homolog, microcephaly associated (Drosophila) (ASPM), mRNA. [Source:RefSeq mRNA;Acc:NM_001104535]	7	3	34	104	408	ASPM
ENSMMUG00000015934	ENSG00000115163	-4.19497	2.34701	24.4229	7.73e-07	0.000231106	697312	Uncharacterized protein [Source:UniProtKB/TrEMBL;Acc:F7AJF7]	5	3	7	20	180	CENPA
ENSMMUG00000021929	ENSG00000142945	-4.17389	3.5322	34.7977	3.66e-09	4.94e-06	705381	Uncharacterized protein [Source:UniProtKB/TrEMBL;Acc:F6T486]	8	10	18	60	410	KIF2C
ENSMMUG00000012705	ENSG00000276043	-4.17023	3.23149	27.481	1.59e-07	7.77e-05	695531	ubiquitin-like with PHD and ring finger domains 1 [Source:HGNC Symbol;Acc:HGNC:12556]	9	4	18	33	348	UHRF1
ENSMMUG00000020171	ENSG00000113088	-4.10906	4.80167	41.4371	1.22e-10	3.15e-07	705477	Granzyme K; Uncharacterized protein [Source:UniProtKB/TrEMBL;Acc:F6TIY3]	20	21	56	154	997	GZMK
ENSMMUG00000003390	ENSG00000068489	-4.07142	1.70037	17.1883	3.39e-05	0.00284315	711254	proline rich 11 [Source:HGNC Symbol;Acc:HGNC:25619]	1	3	6	9	114	PRR11
ENSMMUG00000010273	ENSG00000189057	-3.99905	2.25019	26.4699	2.68e-07	0.000109452	NA	family with sequence similarity 111, member B [Source:HGNC Symbol;Acc:HGNC:24200]	2	3	12	39	143	FAM111B
ENSMMUG00000020207	ENSG00000112742	-3.9886	2.0652	25.9268	3.55e-07	0.00013119	NA	TTK protein kinase [Source:HGNC Symbol;Acc:HGNC:12401]	4	3	7	30	129	TTK
ENSMMUG00000013795	ENSG00000077152	-3.98355	1.00998	18.5295	1.67e-05	0.00184083	NA	ubiquitin-conjugating enzyme E2T (putative) [Source:HGNC Symbol;Acc:HGNC:25009]	1	2	3	15	56	UBE2T
ENSMMUG00000005216	ENSG00000117650	-3.95203	2.09577	18.7005	1.53e-05	0.00176035	711473	Serine/threonine-protein kinase Nek2 isoform 1; Uncharacterized protein [Source:UniProtKB/TrEMBL;Acc:F7C8J4]	2	2	12	15	149	NEK2
ENSMMUG00000012323	ENSG00000100526	-3.9146	2.47202	21.685	3.21e-06	0.00063331	694877	Uncharacterized protein [Source:UniProtKB/TrEMBL;Acc:F7FI99]	2	3	17	29	186	CDKN3
ENSMMUG00000000373	ENSG00000117394	-3.90881	3.59008	19.388	1.07e-05	0.00133673	698931	Solute carrier family 2, facilitated glucose transporter member 1; Uncharacterized protein [Source:UniProtKB/TrEMBL;Acc:F6YFI2]	18	11	13	17	472	SLC2A1
ENSMMUG00000015634	ENSG00000117724	-3.88616	5.93328	48.0584	4.14e-12	3.21e-08	709000	Uncharacterized protein [Source:UniProtKB/TrEMBL;Acc:F6RLX8]	48	49	157	457	2033	CENPF
ENSMMUG00000019553	ENSG00000072571	-3.88421	3.66834	31.7847	1.72e-08	1.49e-05	697991	Uncharacterized protein [Source:UniProtKB/TrEMBL;Acc:F7CKK0]	10	7	36	78	430	HMMR
ENSMMUG00000022376	ENSG00000122952	-3.82148	3.09307	24.9075	6.01e-07	0.000195668	702198	Uncharacterized protein [Source:UniProtKB/TrEMBL;Acc:F6Z4L8]	5	6	25	43	293	ZWINT
ENSMMUG00000008319	ENSG00000211598	-3.81706	1.35965	20.0362	7.6e-06	0.00110916	NA	immunoglobulin kappa variable 4-1 [Source:HGNC Symbol;Acc:HGNC:5834]	1	3	5	22	70	IGKV4-1
ENSMMUG00000007973	ENSG00000051341	-3.75003	2.23683	18.3197	1.87e-05	0.00191038	713828	polymerase (DNA directed), theta [Source:HGNC Symbol;Acc:HGNC:9186]	1	4	15	23	156	POLQ
ENSMMUG00000018070	ENSG00000109805	-3.74975	4.11613	34.7159	3.81e-09	4.94e-06	NA	non-SMC condensin I complex, subunit G [Source:HGNC Symbol;Acc:HGNC:24304]	18	9	53	128	561	NCAPG
ENSMMUG00000016686	ENSG00000156970	-3.73914	3.27525	34.7994	3.65e-09	4.94e-06	NA	BUB1 mitotic checkpoint serine/threonine kinase B [Source:HGNC Symbol;Acc:HGNC:1149]	8	8	26	86	290	BUB1B
ENSMMUG00000005968	ENSG00000159763	-3.73025	3.15234	16.1116	5.97e-05	0.00425288	705823	prolactin-induced protein [Source:HGNC Symbol;Acc:HGNC:8993]	12	13	7	13	340	PIP
ENSMMUG00000018142	ENSG00000134057	-3.72315	4.06998	29.7413	4.94e-08	3.2e-05	699504	Uncharacterized protein [Source:UniProtKB/TrEMBL;Acc:F7F783]	15	18	39	78	594	CCNB1
ENSMMUG00000013767	ENSG00000089685	-3.71671	1.78011	19.394	1.06e-05	0.00133673	696283	Baculoviral IAP repeat-containing protein 5 isoform 1; Uncharacterized protein [Source:UniProtKB/TrEMBL;Acc:F6Q7W5]	2	1	12	27	99	BIRC5
ENSMMUG00000010961	ENSG00000092853	-3.67957	2.2711	24.1339	8.99e-07	0.000249336	712338	claspin [Source:HGNC Symbol;Acc:HGNC:19715]	3	4	14	39	142	CLSPN
ENSMMUG00000023266	ENSG00000138160	-3.66121	2.53506	18.7512	1.49e-05	0.00172692	NA	kinesin family member 11 [Source:HGNC Symbol;Acc:HGNC:6388]	2	3	23	32	189	KIF11
ENSMMUG00000015151	ENSG00000134460	-3.65707	3.14524	22.4615	2.14e-06	0.000469188	574300	Macaca mulatta interleukin 2 receptor, alpha (IL2RA), mRNA. [Source:RefSeq mRNA;Acc:NM_001032917]	18	8	10	36	310	IL2RA
ENSMMUG00000003796	ENSG00000164825	-3.6422	6.60837	18.5097	1.69e-05	0.00184083	574187	Macaca mulatta beta-defensin 1 (RHBD-1), mRNA. [Source:RefSeq mRNA;Acc:NM_001032857]	99	46	374	159	3852	DEFB1
ENSMMUG00000030586	ENSG00000211956	-3.63706	1.7083	14.4515	0.000143817	0.00767915	721060	Uncharacterized protein [Source:UniProtKB/TrEMBL;Acc:H9H515]	2	1	12	11	109	IGHV4-34
ENSMMUG00000014652	ENSG00000275122	-3.63101	1.73266	17.5815	2.75e-05	0.00254581	711575	thymocyte selection associated [Source:HGNC Symbol;Acc:HGNC:21569]	4	4	5	15	107	THEMIS
ENSMMUG00000002750	ENSG00000155659	-3.61357	4.50992	17.6861	2.61e-05	0.00245333	709685	Uncharacterized protein [Source:UniProtKB/TrEMBL;Acc:F7D134]	16	11	96	51	867	VSIG4
ENSMMUG00000022096	ENSG00000132465	-3.60952	7.37063	31.0365	2.53e-08	1.87e-05	706650	immunoglobulin J polypeptide, linker protein for immunoglobulin alpha and mu polypeptides [Source:HGNC Symbol;Acc:HGNC:5713]	124	201	470	804	5908	IGJ
ENSMMUG00000012648	ENSG00000136235	-3.60872	8.03731	33.1846	8.38e-09	8.68e-06	704990	Uncharacterized protein [Source:UniProtKB/TrEMBL;Acc:F7E7X4]	410	296	479	1300	9361	GPNMB
ENSMMUG00000022846	ENSG00000165891	-3.60562	1.68113	16.7851	4.19e-05	0.00323606	694423	E2F transcription factor 7 [Source:HGNC Symbol;Acc:HGNC:23820]	5	1	8	15	102	E2F7
ENSMMUG00000003405	ENSG00000137673	-3.60519	6.87986	31.8312	1.68e-08	1.49e-05	703072	Uncharacterized protein [Source:UniProtKB/TrEMBL;Acc:F7FE85]	103	155	289	521	4257	MMP7
ENSMMUG00000014887	ENSG00000137807	-3.57777	3.25282	26.5691	2.54e-07	0.000106781	695229	Kinesin-like protein KIF23 isoform 2; Uncharacterized protein [Source:UniProtKB/TrEMBL;Acc:F6TQ65]	9	7	31	59	310	KIF23
ENSMMUG00000014050	ENSG00000147003	-3.56556	2.14056	17.8805	2.35e-05	0.00227009	712928	Transmembrane protein 27; Uncharacterized protein [Source:UniProtKB/TrEMBL;Acc:F7AH22]	4	4	12	17	148	TMEM27
ENSMMUG00000001511	ENSG00000112984	-3.56508	3.11879	21.4718	3.59e-06	0.000674412	716533	Uncharacterized protein [Source:UniProtKB/TrEMBL;Acc:F7GCW3]	7	7	29	36	301	KIF20A
ENSMMUG00000023151	ENSG00000163808	-3.5607	3.25314	27.723	1.4e-07	7.25e-05	714704	kinesin family member 15 [Source:HGNC Symbol;Acc:HGNC:17273]	8	7	33	71	296	KIF15
ENSMMUG00000006902	ENSG00000211961	-3.55302	1.39701	15.3029	9.16e-05	0.00573739	NA	Putative uncharacterized protein [Source:UniProtKB/TrEMBL;Acc:G8F1N7]	2	3	6	11	83	IGHV1-45
ENSMMUG00000014276	ENSG00000121807	-3.54423	3.19748	23.1815	1.47e-06	0.000357889	574098	Macaca mulatta chemokine receptor (CCR2B), mRNA. [Source:RefSeq mRNA;Acc:NM_001032806]	16	6	22	39	317	CCR2
ENSMMUG00000020341	ENSG00000129810	-3.54145	2.44293	21.8106	3.01e-06	0.000615249	698231	shugoshin-like 1 (S. pombe) [Source:HGNC Symbol;Acc:HGNC:25088]	5	3	19	37	167	SGOL1
ENSMMUG00000013920	ENSG00000095970	-3.53719	3.32628	15.041	0.000105199	0.00619158	719740	Uncharacterized protein [Source:UniProtKB/TrEMBL;Acc:F6QVF2]	6	22	12	20	374	TREM2
ENSMMUG00000019385	ENSG00000111206	-3.51418	2.96467	23.6104	1.18e-06	0.000300445	NA	forkhead box M1 [Source:HGNC Symbol;Acc:HGNC:3818]	5	8	26	50	248	FOXM1
ENSMMUG00000011832	ENSG00000007968	-3.50226	3.04228	20.016	7.68e-06	0.00110916	710200	E2F transcription factor 2 [Source:HGNC Symbol;Acc:HGNC:3114]	8	3	34	43	273	E2F2
ENSMMUG00000013530	ENSG00000110077	-3.49353	4.63261	18.3645	1.82e-05	0.00190667	697689	membrane-spanning 4-domains, subfamily A, member 6A [Source:HGNC Symbol;Acc:HGNC:13375]	23	42	49	45	949	MS4A6A
ENSMMUG00000014605	ENSG00000232062	-3.48762	4.90981	25.2487	5.04e-07	0.000182092	NA		27	47	70	108	1091	HLA-DQA1
ENSMMUG00000016618	ENSG00000242550	-3.46183	1.5245	13.9008	0.000192715	0.00951305	100430164	serpin peptidase inhibitor, clade B (ovalbumin), member 10 [Source:HGNC Symbol;Acc:HGNC:8942]	1	4	8	11	92	SERPINB10
ENSMMUG00000022070	ENSG00000088827	-3.39294	6.0021	17.2103	3.35e-05	0.00284315	717470	sialic acid binding Ig-like lectin 1, sialoadhesin [Source:HGNC Symbol;Acc:HGNC:11127]	72	82	194	81	2499	SIGLEC1
ENSMMUG00000004875	ENSG00000164109	-3.39232	3.33213	24.1774	8.79e-07	0.000248319	695072	Mitotic spindle assembly checkpoint protein MAD2A; Uncharacterized protein [Source:UniProtKB/TrEMBL;Acc:F7ANB7]	17	4	36	67	317	MAD2L1
ENSMMUG00000008387	ENSG00000197635	-3.39047	5.28309	23.9767	9.75e-07	0.000261222	654491	Macaca mulatta dipeptidyl-peptidase 4 (DPP4), mRNA. [Source:RefSeq mRNA;Acc:NM_001039190]	49	21	167	173	1367	DPP4
ENSMMUG00000019876	ENSG00000170312	-3.37665	3.90278	27.8323	1.32e-07	7.09e-05	699269	Uncharacterized protein [Source:UniProtKB/TrEMBL;Acc:F7EBT6]	21	11	53	95	482	CDK1
ENSMMUG00000018952	ENSG00000080986	-3.35716	2.8472	22.0266	2.69e-06	0.000564608	696232	Kinetochore protein Hec1; Kinetochore protein NDC80 homolog; Uncharacterized protein [Source:UniProtKB/TrEMBL;Acc:F6YD88]	9	8	21	39	232	NDC80
ENSMMUG00000015764	ENSG00000277734	-3.35512	5.08736	23.0336	1.59e-06	0.000380542	NA	T cell receptor alpha constant [Source:HGNC Symbol;Acc:HGNC:12029]	34	43	114	109	1236	TRAC
ENSMMUG00000020902	ENSG00000138755	-3.35217	3.25246	10.1321	0.00145706	0.0353195	574336	Macaca mulatta chemokine (C-X-C motif) ligand 9 (CXCL9), mRNA. [Source:RefSeq mRNA;Acc:NM_001032936]	3	25	14	8	362	CXCL9
ENSMMUG00000004266	ENSG00000118193	-3.34	2.08955	18.3752	1.81e-05	0.00190667	NA	kinesin family member 14 [Source:HGNC Symbol;Acc:HGNC:19181]	4	5	13	25	130	KIF14
ENSMMUG00000000688	ENSG00000153283	-3.32842	1.99955	15.1511	9.92e-05	0.00604698	706836	CD96 molecule [Source:HGNC Symbol;Acc:HGNC:16892]	7	4	9	13	133	CD96
ENSMMUG00000003486	ENSG00000090104	-3.30961	3.53864	19.7852	8.66e-06	0.00119435	712754	Uncharacterized protein [Source:UniProtKB/TrEMBL;Acc:F7E7H3]	18	13	33	34	414	RGS1
ENSMMUG00000029416	ENSG00000203760	-3.30207	2.19595	21.1387	4.27e-06	0.000745839	712570	Centromere protein W; Uncharacterized protein [Source:UniProtKB/TrEMBL;Acc:F7GUD7]	5	6	13	37	129	CENPW
ENSMMUG00000005853	ENSG00000177602	-3.29557	1.91755	13.8913	0.000193693	0.00951305	707337	germ cell associated 2 (haspin) [Source:HGNC Symbol;Acc:HGNC:19682]	3	6	10	12	125	GSG2
ENSMMUG00000029234	ENSG00000175643	-3.29524	0.897221	12.3265	0.000446584	0.0169244	711569	RecQ mediated genome instability 2 [Source:HGNC Symbol;Acc:HGNC:28349]	1	2	6	10	52	RMI2
ENSMMUG00000007285	ENSG00000117560	-3.29003	1.6379	14.9376	0.000111123	0.00639494	574159	Macaca mulatta Fas ligand (TNF superfamily, member 6) (FASLG), mRNA. [Source:RefSeq mRNA;Acc:NM_001032838]	3	2	12	17	93	FASLG
ENSMMUG00000020581	ENSG00000105825	-3.26	2.22547	18.1347	2.06e-05	0.00202409	700850	Tissue factor pathway inhibitor [Source:UniProtKB/TrEMBL;Acc:F7CWN2]	12	3	10	29	141	TFPI2
ENSMMUG00000023097	ENSG00000134240	-3.25147	2.71579	19.7806	8.69e-06	0.00119435	713541	Uncharacterized protein [Source:UniProtKB/TrEMBL;Acc:F7DRJ3]	1	12	24	106	129	HMGCS2
ENSMMUG00000017244	ENSG00000174946	-3.25119	2.46797	16.0237	6.26e-05	0.00437827	709960	G protein-coupled receptor 171 [Source:HGNC Symbol;Acc:HGNC:30057]	2	6	25	33	170	GPR171
ENSMMUG00000020159	ENSG00000233209	-3.24824	3.67857	13.1442	0.000288418	0.0125489	NA	major histocompatibility complex, class II, DQ beta 1 [Source:HGNC Symbol;Acc:HGNC:4944]	29	21	14	16	480	HLA-DQB1
ENSMMUG00000015189	ENSG00000111247	-3.24099	3.35359	27.3187	1.73e-07	8.12e-05	710918	RAD51 associated protein 1 [Source:HGNC Symbol;Acc:HGNC:16956]	16	14	27	72	312	RAD51AP1
ENSMMUG00000020177	ENSG00000110079	-3.23766	2.56871	12.2563	0.000463693	0.0172365	698027	membrane-spanning 4-domains, subfamily A, member 4A [Source:HGNC Symbol;Acc:HGNC:13371]	3	6	27	12	209	MS4A4A
ENSMMUG00000018137	ENSG00000101057	-3.23761	3.41927	18.2908	1.9e-05	0.00191038	694693	v-myb avian myeloblastosis viral oncogene homolog-like 2 [Source:HGNC Symbol;Acc:HGNC:7548]	7	11	49	48	358	MYBL2
ENSMMUG00000010582	ENSG00000184661	-3.22755	2.66464	18.8918	1.38e-05	0.00164094	NA	cell division cycle associated 2 [Source:HGNC Symbol;Acc:HGNC:14623]	5	8	24	38	196	CDCA2
ENSMMUG00000000966	ENSG00000088325	-3.22744	4.21984	30.505	3.33e-08	2.35e-05	712961	Uncharacterized protein [Source:UniProtKB/TrEMBL;Acc:F6QQI0]	36	16	61	135	575	TPX2
ENSMMUG00000020668	ENSG00000105173	-3.21313	1.90504	15.2771	9.28e-05	0.00576988	700589	cyclin E1 [Source:HGNC Symbol;Acc:HGNC:1589]	6	3	12	17	117	CCNE1
ENSMMUG00000005529	ENSG00000047457	-3.19378	8.18112	23.4381	1.29e-06	0.000323289	712210	ceruloplasmin (ferroxidase) [Source:HGNC Symbol;Acc:HGNC:2295]	624	279	914	1148	10258	CP
ENSMMUG00000012276	ENSG00000275568	-3.1742	3.80652	24.7015	6.69e-07	0.000208001	695823	Rho GTPase activating protein 11A [Source:HGNC Symbol;Acc:HGNC:15783]	19	14	56	86	443	ARHGAP11A
ENSMMUG00000000070	ENSG00000087586	-3.13665	2.57929	18.2379	1.95e-05	0.00194188	698190	Uncharacterized protein [Source:UniProtKB/TrEMBL;Acc:F7GNU0]	6	7	24	35	183	AURKA
ENSMMUG00000014330	ENSG00000085840	-3.13605	1.92133	16.8607	4.02e-05	0.00317828	713271	Uncharacterized protein [Source:UniProtKB/TrEMBL;Acc:F7CZ60]	7	5	9	24	110	ORC1
ENSMMUG00000021900	ENSG00000100373	-3.12472	2.25526	12.4109	0.000426828	0.016255	NA	uroplakin 3A [Source:HGNC Symbol;Acc:HGNC:12580]	5	11	9	12	162	UPK3A
ENSMMUG00000006018	ENSG00000076382	-3.12392	4.12765	22.9145	1.69e-06	0.000387669	NA	sperm associated antigen 5 [Source:HGNC Symbol;Acc:HGNC:13452]	20	21	74	94	569	SPAG5
ENSMMUG00000011374	ENSG00000170476	-3.12185	3.85386	18.9107	1.37e-05	0.00164094	693572	marginal zone B and B1 cell-specific protein [Source:HGNC Symbol;Acc:HGNC:30125]	10	31	44	71	476	MZB1
ENSMMUG00000013196	ENSG00000089692	-3.12128	3.01077	12.1555	0.000489443	0.0177272	713737	lymphocyte-activation gene 3 [Source:HGNC Symbol;Acc:HGNC:6476]	8	16	22	11	292	LAG3
ENSMMUG00000017600	ENSG00000160654	-3.11871	3.0338	18.2867	1.9e-05	0.00191038	705270	Uncharacterized protein [Source:UniProtKB/TrEMBL;Acc:F6WI35]	9	10	33	38	266	CD3G
ENSMMUG00000011568	ENSG00000085999	-3.11107	0.87189	10.9071	0.000957972	0.0271129	707740	RAD54-like (S. cerevisiae) [Source:HGNC Symbol;Acc:HGNC:9826]	3	3	3	8	52	RAD54L
ENSMMUG00000023269	ENSG00000121152	-3.10362	2.55835	19.4023	1.06e-05	0.00133673	709065	non-SMC condensin I complex, subunit H [Source:HGNC Symbol;Acc:HGNC:1112]	10	8	17	35	179	NCAPH
ENSMMUG00000020640	ENSG00000181847	-3.09133	2.16508	11.2199	0.000809247	0.0239466	NA	T cell immunoreceptor with Ig and ITIM domains [Source:HGNC Symbol;Acc:HGNC:26838]	2	9	15	11	151	TIGIT
ENSMMUG00000003581	ENSG00000121933	-3.08881	2.81407	14.6645	0.000128443	0.00702729	704295	Adenosine receptor A3 [Source:UniProtKB/TrEMBL;Acc:F7EN73]	8	5	35	26	233	ADORA3
ENSMMUG00000004046	ENSG00000176890	-3.08847	3.86898	19.3096	1.11e-05	0.00137063	697580	Uncharacterized protein [Source:UniProtKB/TrEMBL;Acc:F6ZR67]	25	19	49	50	504	TYMS
ENSMMUG00000012534	ENSG00000123975	-3.07544	3.82685	26.2744	2.96e-07	0.000115053	697324	Cyclin-dependent kinases regulatory subunit [Source:UniProtKB/TrEMBL;Acc:F7E906]	19	19	55	103	426	CKS2
ENSMMUG00000019089	ENSG00000138778	-3.06109	5.47074	31.5476	1.95e-08	1.59e-05	711186	centromere protein E, 312kDa [Source:HGNC Symbol;Acc:HGNC:1856]	71	49	188	311	1372	CENPE
ENSMMUG00000014340	ENSG00000134690	-3.04612	3.10588	20.0406	7.58e-06	0.00110916	719808	Uncharacterized protein [Source:UniProtKB/TrEMBL;Acc:F7CYE4]	12	14	28	47	270	CDCA8
ENSMMUG00000013148	ENSG00000211638	-3.02706	1.98967	9.99929	0.00156601	0.0369235	NA	immunoglobulin lambda variable 8-61 [Source:HGNC Symbol;Acc:HGNC:5931]	2	5	19	8	133	IGLV8-61
ENSMMUG00000000040	ENSG00000129521	-3.01847	2.59132	12.9099	0.000326857	0.0137634	717342	Egl nine homolog 3; Uncharacterized protein [Source:UniProtKB/TrEMBL;Acc:F7HPH6]	11	3	28	18	201	EGLN3
ENSMMUG00000021221	ENSG00000123485	-3.00315	2.72744	18.2958	1.89e-05	0.00191038	100426902	Holliday junction recognition protein [Source:HGNC Symbol;Acc:HGNC:25444]	5	12	26	51	187	HJURP
ENSMMUG00000013919	ENSG00000161911	-3.00287	2.6124	10.9466	0.000937764	0.026638	719732	Uncharacterized protein [Source:UniProtKB/TrEMBL;Acc:F6QVI2]	6	13	18	9	215	TREML1
ENSMMUG00000022196	ENSG00000173890	-2.97755	2.42026	15.1282	0.000100452	0.00604971	696917	G protein-coupled receptor 160 [Source:HGNC Symbol;Acc:HGNC:23693]	14	7	12	23	169	GPR160
ENSMMUG00000008768	ENSG00000149554	-2.96531	1.88403	13.7333	0.000210689	0.0101313	713358	Uncharacterized protein [Source:UniProtKB/TrEMBL;Acc:F6YCA4]	5	3	17	21	107	CHEK1
ENSMMUG00000017327	ENSG00000026751	-2.94206	3.36757	18.557	1.65e-05	0.00184083	719781	SLAM family member 7 [Source:HGNC Symbol;Acc:HGNC:21394]	13	23	30	52	327	SLAMF7
ENSMMUG00000012679	ENSG00000104147	-2.93867	0.628889	9.94293	0.00161468	0.0376145	705837	Opa-interacting protein 5; Protein Mis18-beta; Uncharacterized protein [Source:UniProtKB/TrEMBL;Acc:F7E2E5]	1	2	6	10	38	OIP5
ENSMMUG00000012957	ENSG00000186871	-2.93395	1.75643	13.7282	0.000211258	0.0101313	699138	excision repair cross-complementation group 6-like [Source:HGNC Symbol;Acc:HGNC:20794]	4	8	8	22	94	ERCC6L
ENSMMUG00000014381	ENSG00000100453	-2.92472	7.22546	21.5813	3.39e-06	0.000650561	716518	granzyme B (granzyme 2, cytotoxic T-lymphocyte-associated serine esterase 1) [Source:HGNC Symbol;Acc:HGNC:4709]	159	239	728	742	4938	GZMB
ENSMMUG00000003200	ENSG00000078098	-2.91881	2.60044	12.8843	0.000331348	0.0138773	701541	fibroblast activation protein, alpha [Source:HGNC Symbol;Acc:HGNC:3590]	23	5	11	23	195	FAP
ENSMMUG00000019773	ENSG00000169607	-2.91433	3.21817	21.7456	3.11e-06	0.000628185	704381	cytoskeleton associated protein 2-like [Source:HGNC Symbol;Acc:HGNC:26877]	14	12	41	70	266	CKAP2L
ENSMMUG00000015293	ENSG00000069493	-2.91205	3.36563	26.8422	2.21e-07	9.76e-05	NA	C-type lectin domain family 2, member D [Source:HGNC Symbol;Acc:HGNC:14351]	19	15	38	95	276	CLEC2D
ENSMMUG00000003612	ENSG00000161888	-2.88475	1.46642	11.6932	0.000627304	0.020891	714043	Uncharacterized protein [Source:UniProtKB/TrEMBL;Acc:F6QF70]	6	6	4	15	78	SPC24
ENSMMUG00000012376	ENSG00000171241	-2.87724	2.57882	14.6151	0.000131855	0.00714196	716009	SHC SH2-domain binding protein 1 [Source:HGNC Symbol;Acc:HGNC:29547]	10	2	35	46	164	SHCBP1
ENSMMUG00000005668	ENSG00000117009	-2.87589	3.06242	15.669	7.55e-05	0.00499389	707314	Kynurenine 3-monooxygenase [Source:UniProtKB/TrEMBL;Acc:F6SV05]	8	10	46	46	255	KMO
ENSMMUG00000021887	ENSG00000163993	-2.85739	6.08815	15.0948	0.000102245	0.00613393	710510	Uncharacterized protein [Source:UniProtKB/TrEMBL;Acc:F6PWQ7]	109	141	233	130	2457	S100P
ENSMMUG00000000912	ENSG00000114013	-2.84789	4.13806	19.6741	9.18e-06	0.00125171	714390	Macaca mulatta CD86 molecule (CD86), mRNA. [Source:RefSeq mRNA;Acc:NM_001042644]	25	31	74	86	563	CD86
ENSMMUG00000000651	ENSG00000081985	-2.83723	1.81786	9.88463	0.00166665	0.03813	700677	interleukin 12 receptor, beta 2 [Source:HGNC Symbol;Acc:HGNC:5972]	1	9	13	15	106	IL12RB2
ENSMMUG00000007506	ENSG00000163823	-2.83437	3.12109	15.7197	7.35e-05	0.00491949	574188	Macaca mulatta chemokine (C-C motif) receptor 1 (CCR1), mRNA. [Source:RefSeq mRNA;Acc:NM_001032858]	11	10	47	44	269	CCR1
ENSMMUG00000013922	ENSG00000112195	-2.82482	2.72294	9.59948	0.00194632	0.0422374	719749	Uncharacterized protein [Source:UniProtKB/TrEMBL;Acc:F6SMI6]	4	4	48	21	214	TREML2
ENSMMUG00000021905	ENSG00000172594	-2.81948	4.59048	16.9513	3.84e-05	0.00308759	713696	sphingomyelin phosphodiesterase, acid-like 3A [Source:HGNC Symbol;Acc:HGNC:17389]	44	14	149	134	753	SMPDL3A
ENSMMUG00000016307	ENSG00000142583	-2.8125	5.19466	15.6354	7.68e-05	0.00501425	722154	Solute carrier family 2, facilitated glucose transporter member 5 isoform 1; Uncharacterized protein [Source:UniProtKB/TrEMBL;Acc:F7GT75]	68	82	107	87	1288	SLC2A5
ENSMMUG00000012272	ENSG00000116824	-2.80695	4.5735	19.8264	8.48e-06	0.00119435	677855	T-cell surface antigen CD2; Uncharacterized protein [Source:UniProtKB/TrEMBL;Acc:F7DS86]	38	47	91	106	774	CD2
ENSMMUG00000015505	ENSG00000187037	-2.77688	1.19266	10.1808	0.00141908	0.0346158	705700	G protein-coupled receptor 141 [Source:HGNC Symbol;Acc:HGNC:19997]	2	3	11	12	62	GPR141
ENSMMUG00000021867	ENSG00000167900	-2.76289	3.09097	15.5514	8.03e-05	0.00515378	709403	Thymidine kinase [Source:UniProtKB/TrEMBL;Acc:F6V4Y1]	17	16	29	36	269	TK1
ENSMMUG00000000439	ENSG00000059804	-2.76277	5.97938	17.1293	3.49e-05	0.00290156	715795	Solute carrier family 2, facilitated glucose transporter member 3; Uncharacterized protein [Source:UniProtKB/TrEMBL;Acc:F7A5T7]	100	59	400	269	2076	SLC2A3
ENSMMUG00000022864	ENSG00000013573	-2.75753	3.2969	21.1761	4.19e-06	0.000739742	717040	DEAD/H (Asp-Glu-Ala-Asp/His) box helicase 11 [Source:HGNC Symbol;Acc:HGNC:2736]	18	20	34	73	276	DDX11
ENSMMUG00000010995	ENSG00000113263	-2.74971	3.76267	17.2889	3.21e-05	0.00281688	715471	Tyrosine-protein kinase ITK/TSK; Uncharacterized protein [Source:UniProtKB/TrEMBL;Acc:F7GS57]	16	22	72	73	417	ITK
ENSMMUG00000009025	ENSG00000158402	-2.73541	1.76739	11.4528	0.00071385	0.0226826	714115	Uncharacterized protein [Source:UniProtKB/TrEMBL;Acc:F7CTB3]	7	7	9	15	100	CDC25C
ENSMMUG00000017595	ENSG00000167286	-2.73535	4.40722	20.4346	6.17e-06	0.00100924	699582	CD3d molecule, delta (CD3-TCR complex) [Source:HGNC Symbol;Acc:HGNC:1673]	31	52	74	125	646	CD3D
ENSMMUG00000013613	ENSG00000121621	-2.72508	2.01796	11.1606	0.000835542	0.0244956	698453	kinesin family member 18A [Source:HGNC Symbol;Acc:HGNC:29441]	8	3	21	17	121	KIF18A
ENSMMUG00000007556	ENSG00000184445	-2.72143	2.14828	12.4846	0.000410326	0.0158598	702579	kinetochore associated 1 [Source:HGNC Symbol;Acc:HGNC:17255]	6	4	26	27	124	KNTC1
ENSMMUG00000006786	ENSG00000134242	-2.70661	3.98767	18.1181	2.08e-05	0.00202894	707433	Uncharacterized protein [Source:UniProtKB/TrEMBL;Acc:F7H1I7]	25	21	89	90	481	PTPN22
ENSMMUG00000005550	ENSG00000205045	-2.70621	2.30692	10.4542	0.00122368	0.0314601	NA	schlafen family member 12-like [Source:HGNC Symbol;Acc:HGNC:33920]	6	10	21	13	159	SLFN12L
ENSMMUG00000017593	ENSG00000198851	-2.70064	4.06724	15.1326	0.000100219	0.00604971	699467	Uncharacterized protein [Source:UniProtKB/TrEMBL;Acc:G7NCB9]	27	33	73	55	555	CD3E
ENSMMUG00000016848	ENSG00000101187	-2.69323	2.04658	9.36464	0.00221212	0.0453864	699062	solute carrier organic anion transporter family, member 4A1 [Source:HGNC Symbol;Acc:HGNC:10953]	14	6	9	9	133	SLCO4A1
ENSMMUG00000009817	ENSG00000145386	-2.63825	3.64474	21.1025	4.35e-06	0.000751638	707259	Cyclin-A2; Uncharacterized protein [Source:UniProtKB/TrEMBL;Acc:F6WZV1]	22	17	70	109	329	CCNA2
ENSMMUG00000004488	ENSG00000163564	-2.63323	3.00292	16.4577	4.97e-05	0.00369851	719241	pyrin and HIN domain family, member 1 [Source:HGNC Symbol;Acc:HGNC:28894]	13	18	32	52	227	PYHIN1
ENSMMUG00000014176	ENSG00000115165	-2.62573	3.58869	14.2638	0.00015889	0.0083689	NA	Uncharacterized protein [Source:UniProtKB/TrEMBL;Acc:F7AT53]	12	15	84	74	350	CYTIP
ENSMMUG00000008158	ENSG00000198821	-2.62024	1.99723	12.5208	0.000402438	0.0157112	697814	Macaca mulatta CD247 molecule (CD247), mRNA. [Source:RefSeq mRNA;Acc:NM_001077423]	8	4	21	27	106	CD247
ENSMMUG00000017609	ENSG00000135047	-2.61555	8.07222	16.226	5.62e-05	0.00406271	694569	cathepsin L [Source:HGNC Symbol;Acc:HGNC:2537]	742	436	1126	926	8975	CTSL
ENSMMUG00000005109	ENSG00000198901	-2.58906	3.74583	18.5861	1.62e-05	0.00184083	710182	protein regulator of cytokinesis 1 [Source:HGNC Symbol;Acc:HGNC:9341]	21	40	42	102	368	PRC1
ENSMMUG00000012338	ENSG00000169508	-2.57413	3.50402	18.4949	1.7e-05	0.00184083	698844	G protein-coupled receptor 183 [Source:HGNC Symbol;Acc:HGNC:3128]	21	17	63	82	313	GPR183
ENSMMUG00000015522	ENSG00000023171	-2.5712	2.0153	9.38924	0.00218263	0.0450096	NA	GRAM domain containing 1B [Source:HGNC Symbol;Acc:HGNC:29214]	13	5	14	11	125	GRAMD1B
ENSMMUG00000023315	ENSG00000121380	-2.56043	4.91716	13.6746	0.000217376	0.0103607	695971	Uncharacterized protein [Source:UniProtKB/TrEMBL;Acc:F7FAF4]	62	74	113	77	1017	BCL2L14
ENSMMUG00000022214	ENSG00000141293	-2.56006	2.74499	12.0151	0.000527715	0.0187206	NA	src kinase associated phosphoprotein 1 [Source:HGNC Symbol;Acc:HGNC:15605]	6	21	25	40	190	SKAP1
ENSMMUG00000003532	ENSG00000172116	-2.54816	2.24735	9.4862	0.00207023	0.0438844	NA	CD8b molecule [Source:HGNC Symbol;Acc:HGNC:1707]	5	20	7	32	128	CD8B
ENSMMUG00000004175	ENSG00000142185	-2.53568	5.22051	14.2295	0.000161816	0.00846565	722161	Uncharacterized protein [Source:UniProtKB/TrEMBL;Acc:F6X3M5]	64	79	190	109	1237	TRPM2
ENSMMUG00000020849	ENSG00000268104	-2.53365	5.93378	28.0006	1.21e-07	6.73e-05	709598	solute carrier family 6 (amino acid transporter), member 14 [Source:HGNC Symbol;Acc:HGNC:11047]	153	103	299	473	1695	SLC6A14
ENSMMUG00000022588	ENSG00000124256	-2.52764	3.64879	13.2591	0.000271258	0.0120423	NA	Z-DNA binding protein 1 [Source:HGNC Symbol;Acc:HGNC:16176]	17	39	44	55	386	ZBP1
ENSMMUG00000011980	ENSG00000159618	-2.51871	2.42207	11.1657	0.000833233	0.0244741	711378	G protein-coupled receptor 114 [Source:HGNC Symbol;Acc:HGNC:19010]	15	12	15	21	161	GPR114
ENSMMUG00000030485	ENSG00000112245	-2.51594	3.3502	13.4885	0.000240035	0.011002	694104	Uncharacterized protein [Source:UniProtKB/TrEMBL;Acc:F7FJL8]	12	22	57	52	302	PTP4A1
ENSMMUG00000000823	ENSG00000113368	-2.50777	5.0053	19.8195	8.51e-06	0.00119435	703575	Lamin-B1 isoform 1; Uncharacterized protein [Source:UniProtKB/TrEMBL;Acc:F6Q273]	56	40	224	248	880	LMNB1
ENSMMUG00000023077	ENSG00000164611	-2.49761	3.71838	16.678	4.43e-05	0.00337351	696143	Securin; Uncharacterized protein [Source:UniProtKB/TrEMBL;Acc:F6UYK5]	46	11	66	95	360	PTTG1
ENSMMUG00000002876	ENSG00000140284	-2.49715	2.10795	9.95049	0.00160807	0.0375732	715237	Uncharacterized protein [Source:UniProtKB/TrEMBL;Acc:F7G4F8]	14	3	21	19	124	SLC27A2
ENSMMUG00000021689	ENSG00000161800	-2.49011	4.33124	21.3207	3.89e-06	0.000710189	711887	Rac GTPase-activating protein 1; Uncharacterized protein [Source:UniProtKB/TrEMBL;Acc:F7F0L1]	53	22	120	184	512	RACGAP1
ENSMMUG00000016791	ENSG00000133083	-2.46604	2.49239	10.9817	0.000920146	0.0262817	722071	Uncharacterized protein [Source:UniProtKB/TrEMBL;Acc:F6YFH3]	16	10	22	21	169	DCLK1
ENSMMUG00000001248	ENSG00000124491	-2.45656	4.49713	10.2978	0.00133186	0.0332169	711264	Coagulation factor XIII A chain; Uncharacterized protein [Source:UniProtKB/TrEMBL;Acc:F7D3L5]	25	24	193	83	713	F13A1
ENSMMUG00000023771	ENSG00000155307	-2.45245	3.45953	16.8574	4.03e-05	0.00317828	694064	Uncharacterized protein [Source:UniProtKB/TrEMBL;Acc:F7ERC4]	20	17	69	85	290	SAMSN1
ENSMMUG00000015540	ENSG00000151136	-2.43744	2.54276	9.73862	0.00180437	0.0403679	704084	Uncharacterized protein [Source:UniProtKB/TrEMBL;Acc:F6RN43]	9	9	37	20	176	BTBD11
ENSMMUG00000005417	ENSG00000100385	-2.43422	4.07855	10.7441	0.00104614	0.0287787	696331	Interleukin-2 receptor subunit beta; Uncharacterized protein [Source:UniProtKB/TrEMBL;Acc:F7GSZ4]	29	30	106	41	553	IL2RB
ENSMMUG00000008136	ENSG00000075218	-2.4297	2.68859	11.956	0.00054471	0.0189769	714207	G-2 and S-phase expressed 1 [Source:HGNC Symbol;Acc:HGNC:13698]	20	17	15	36	181	GTSE1
ENSMMUG00000007585	ENSG00000183918	-2.4283	2.81953	12.9357	0.000322375	0.0136347	574156	Macaca mulatta SH2 domain containing 1A (SH2D1A), mRNA. [Source:RefSeq mRNA;Acc:NM_001032837]	15	9	44	44	193	SH2D1A
ENSMMUG00000000302	ENSG00000198554	-2.42675	2.6989	13.5048	0.000237951	0.0109712	NA	Uncharacterized protein [Source:UniProtKB/TrEMBL;Acc:F6YVJ8]	17	7	38	49	167	WDHD1
ENSMMUG00000020426	ENSG00000277377	-2.41495	7.19825	13.2219	0.000276697	0.012214	701361	serpin peptidase inhibitor, clade A (alpha-1 antiproteinase, antitrypsin), member 1 [Source:HGNC Symbol;Acc:HGNC:8941]	413	259	755	385	4874	SERPINA1
ENSMMUG00000002746	ENSG00000163519	-2.41038	1.49236	9.21914	0.00239498	0.0474658	NA	T cell receptor associated transmembrane adaptor 1 [Source:HGNC Symbol;Acc:HGNC:30698]	5	7	11	15	74	TRAT1
ENSMMUG00000016938	ENSG00000105928	-2.40651	1.11779	9.56966	0.0019782	0.0426314	703441	deafness, autosomal dominant 5 [Source:HGNC Symbol;Acc:HGNC:2810]	9	2	7	38	26	DFNA5
ENSMMUG00000006441	ENSG00000135114	-2.40626	3.13152	12.2736	0.000459409	0.0171661	698943	2'-5'-oligoadenylate synthetase-like [Source:HGNC Symbol;Acc:HGNC:8090]	13	15	58	47	250	OASL
ENSMMUG00000017260	ENSG00000140030	-2.39979	3.64386	12.2421	0.00046722	0.0172875	693449	Psychosine receptor; Uncharacterized protein [Source:UniProtKB/TrEMBL;Acc:F7GWW3]	37	10	81	60	369	GPR65
ENSMMUG00000010453	ENSG00000165457	-2.37228	3.33629	10.2277	0.00138344	0.0340126	718405	Uncharacterized protein [Source:UniProtKB/TrEMBL;Acc:F7BP69]	24	11	69	32	313	FOLR2
ENSMMUG00000003149	ENSG00000117399	-2.36594	3.97804	12.4351	0.000421343	0.0161252	702317	Cell division cycle protein 20 homolog; Uncharacterized protein [Source:UniProtKB/TrEMBL;Acc:F7FUI4]	28	43	75	59	486	CDC20
ENSMMUG00000016509	ENSG00000123219	-2.35967	2.14616	12.5019	0.000406549	0.0157924	696142	centromere protein K [Source:HGNC Symbol;Acc:HGNC:29479]	8	9	24	40	102	CENPK
ENSMMUG00000004823	ENSG00000274233	-2.35916	3.73364	14.0791	0.000175284	0.00883374	574178	Macaca mulatta chemokine (C-C motif) ligand 5 (CCL5), mRNA. [Source:RefSeq mRNA;Acc:NM_001032850]	28	27	75	65	390	CCL5
ENSMMUG00000011974	ENSG00000152495	-2.35867	1.97419	9.73734	0.00180562	0.0403679	NA	calcium/calmodulin-dependent protein kinase IV [Source:HGNC Symbol;Acc:HGNC:1464]	7	12	14	22	105	CAMK4
ENSMMUG00000001016	ENSG00000100298	-2.33672	3.40039	10.7403	0.00104828	0.0287787	723811	Macaca mulatta apolipoprotein B mRNA editing enzyme, catalytic polypeptide-like 3H (APOBEC3H), mRNA. [Source:RefSeq mRNA;Acc:NM_001042372]	19	38	33	41	319	APOBEC3H
ENSMMUG00000011191	ENSG00000013810	-2.33592	4.31516	14.9967	0.000107701	0.00629118	NA	transforming, acidic coiled-coil containing protein 3 [Source:HGNC Symbol;Acc:HGNC:11524]	38	51	103	103	581	TACC3
ENSMMUG00000032424	ENSG00000186810	-2.33187	2.20501	9.11431	0.00253617	0.049136	699438	Macaca mulatta chemokine (C-X-C motif) receptor 3 (CXCR3), mRNA. [Source:RefSeq mRNA;Acc:NM_001145040]	16	10	14	17	134	CXCR3
ENSMMUG00000011868	ENSG00000135069	-2.33005	1.22077	9.9358	0.00162095	0.0376476	706387	Uncharacterized protein [Source:UniProtKB/TrEMBL;Acc:F7H2J6]	9	3	8	25	45	PSAT1
ENSMMUG00000011218	ENSG00000196136	-2.32979	5.75021	9.27149	0.00232748	0.0466787	574106	Alpha-1-antichymotrypsin; Uncharacterized protein [Source:UniProtKB/TrEMBL;Acc:F6SL79]	186	178	83	118	1780	SERPINA3
ENSMMUG00000017050	ENSG00000106541	-2.3294	7.24482	21.6808	3.22e-06	0.00063331	709127	anterior gradient 2 [Source:HGNC Symbol;Acc:HGNC:328]	457	420	512	1093	4151	AGR2
ENSMMUG00000023801	ENSG00000148346	-2.31599	5.44609	14.1716	0.000166874	0.00864298	697208	lipocalin 2 [Source:HGNC Symbol;Acc:HGNC:6526]	79	150	166	197	1317	LCN2
ENSMMUG00000009244	ENSG00000115604	-2.31417	2.25859	12.3944	0.000430612	0.016359	100426588	interleukin 18 receptor 1 [Source:HGNC Symbol;Acc:HGNC:5988]	6	10	31	60	91	IL18R1
ENSMMUG00000005150	ENSG00000177575	-2.31116	8.33444	11.9727	0.000539846	0.0188497	NA	Uncharacterized protein [Source:UniProtKB/TrEMBL;Acc:F7DAU3]	1037	350	2173	1293	10021	CD163
ENSMMUG00000004880	ENSG00000100351	-2.30893	3.44108	15.5761	7.92e-05	0.00510947	704410	GRB2-related adapter protein 2; Uncharacterized protein [Source:UniProtKB/TrEMBL;Acc:F7AN37]	30	22	54	70	294	GRAP2
ENSMMUG00000023587	ENSG00000172215	-2.29232	2.94608	9.49659	0.00205855	0.0437247	713829	Macaca mulatta chemokine (C-X-C motif) receptor 6 (CXCR6), mRNA. [Source:RefSeq mRNA;Acc:NM_001047141]	19	15	42	22	236	CXCR6
ENSMMUG00000016320	ENSG00000107159	-2.28633	3.56362	11.4204	0.000726401	0.0229874	696729	carbonic anhydrase IX [Source:HGNC Symbol;Acc:HGNC:1383]	45	24	43	42	359	CA9
ENSMMUG00000014740	ENSG00000071539	-2.28458	2.70325	12.289	0.000455641	0.0171009	709328	Uncharacterized protein [Source:UniProtKB/TrEMBL;Acc:F7G4N1]	14	15	34	43	170	TRIP13
ENSMMUG00000013494	ENSG00000106462	-2.27917	3.73563	16.9043	3.93e-05	0.00313252	709075	Uncharacterized protein [Source:UniProtKB/TrEMBL;Acc:F6ZEW3]	34	26	76	98	347	EZH2
ENSMMUG00000016319	ENSG00000137078	-2.2747	2.19318	9.19804	0.00242274	0.0477822	697087	Signaling threshold-regulating transmembrane adapter 1; Suppression-inducing transmembrane adapter 1; Uncharacterized protein [Source:UniProtKB/TrEMBL;Acc:F7GT19]	5	16	20	29	118	SIT1
ENSMMUG00000015470	ENSG00000066294	-2.27231	3.69329	13.6833	0.000216369	0.0103444	719738	CD84 molecule [Source:HGNC Symbol;Acc:HGNC:1704]	30	25	79	69	366	CD84
ENSMMUG00000007801	ENSG00000122188	-2.27131	2.27672	10.1919	0.00141061	0.0345165	702011	lymphocyte transmembrane adaptor 1 [Source:HGNC Symbol;Acc:HGNC:26005]	10	9	29	27	129	LAX1
ENSMMUG00000018256	ENSG00000182481	-2.27006	4.83733	16.9347	3.87e-05	0.00309859	100430009	Importin subunit alpha [Source:UniProtKB/TrEMBL;Acc:F7DZP0]	73	41	201	191	779	KPNA2
ENSMMUG00000015360	ENSG00000104738	-2.26858	4.1144	16.0836	6.06e-05	0.00428048	714686	CDC21-like protein; DNA replication licensing factor MCM4; Uncharacterized protein [Source:UniProtKB/TrEMBL;Acc:F6SNE5]	43	32	107	114	469	MCM4
ENSMMUG00000015809	ENSG00000117090	-2.25422	2.03061	9.23584	0.00237324	0.0471553	719747	signaling lymphocytic activation molecule family member 1 [Source:HGNC Symbol;Acc:HGNC:10903]	7	6	29	26	103	SLAMF1
ENSMMUG00000004015	ENSG00000239713	-2.25291	4.40292	15.1367	0.000100001	0.00604971	574398	DNA dC->dU-editing enzyme APOBEC-3G [Source:UniProtKB/TrEMBL;Acc:F6XPP0]	49	50	118	114	603	APOBEC3G
ENSMMUG00000029588	ENSG00000174442	-2.25088	2.16436	11.3692	0.000746722	0.0232516	NA	Uncharacterized protein [Source:UniProtKB/TrEMBL;Acc:F7GNH0]	12	8	24	35	107	ZWILCH
ENSMMUG00000002997	ENSG00000178999	-2.25063	3.13949	11.4652	0.0007091	0.0225778	721955	Uncharacterized protein [Source:UniProtKB/TrEMBL;Acc:F6U9N7]	37	9	45	50	241	AURKB
ENSMMUG00000007197	ENSG00000139618	-2.24563	2.66513	12.9589	0.000318405	0.0135174	NA	breast cancer 2, early onset [Source:HGNC Symbol;Acc:HGNC:1101]	22	13	26	49	156	BRCA2
ENSMMUG00000014869	ENSG00000145247	-2.24335	3.02784	9.80257	0.00174268	0.0392431	706300	OCIA domain-containing protein 2 isoform 1; Uncharacterized protein [Source:UniProtKB/TrEMBL;Acc:F6U2S2]	21	16	46	27	244	OCIAD2
ENSMMUG00000011338	ENSG00000158714	-2.2371	3.54935	10.4778	0.00120816	0.0312976	719494	SLAM family member 8 [Source:HGNC Symbol;Acc:HGNC:21391]	24	41	43	44	350	SLAMF8
ENSMMUG00000001657	ENSG00000169413	-2.23056	5.58166	12.3129	0.000449829	0.0169646	704579	Ribonuclease A D1; Ribonuclease K6 [Source:UniProtKB/TrEMBL;Acc:F7G6N3]	80	97	361	195	1448	RNASE6
ENSMMUG00000003524	ENSG00000153563	-2.2276	4.65578	17.2186	3.33e-05	0.00284315	698329	CD8a molecule [Source:HGNC Symbol;Acc:HGNC:1706]	58	52	162	174	673	CD8A
ENSMMUG00000016139	ENSG00000122025	-2.21509	2.44304	9.36386	0.00221305	0.0453864	721712	fms-related tyrosine kinase 3 [Source:HGNC Symbol;Acc:HGNC:3765]	16	12	25	22	154	FLT3
ENSMMUG00000031024	ENSG00000134333	-2.20893	8.28889	13.2601	0.00027112	0.0120423	694309	L-lactate dehydrogenase [Source:UniProtKB/TrEMBL;Acc:F6R1N2]	702	437	2593	1985	8667	LDHA
ENSMMUG00000016004	ENSG00000014257	-2.20733	2.36261	9.77799	0.00176613	0.0396563	717786	acid phosphatase, prostate [Source:HGNC Symbol;Acc:HGNC:125]	15	17	14	31	134	ACPP
ENSMMUG00000000288	ENSG00000108691	-2.19815	3.27245	16.8061	4.14e-05	0.00323252	574138	Macaca mulatta chemokine (C-C motif) ligand 2 (CCL2), mRNA. [Source:RefSeq mRNA;Acc:NM_001032821]	24	25	49	96	216	CCL2
ENSMMUG00000005068	ENSG00000162676	-2.19474	2.29416	10.2133	0.0013943	0.0342254	706481	Uncharacterized protein; Zinc finger protein Gfi-1 [Source:UniProtKB/TrEMBL;Acc:F7C4S3]	12	11	26	29	127	GFI1
ENSMMUG00000020337	ENSG00000178694	-2.17508	1.85735	10.6822	0.0010817	0.0293053	NA	NOP2/Sun domain family, member 3 [Source:HGNC Symbol;Acc:HGNC:26208]	8	7	22	42	68	NSUN3
ENSMMUG00000002419	ENSG00000121895	-2.1679	2.07909	11.1425	0.000843743	0.0245968	698617	transmembrane protein 156 [Source:HGNC Symbol;Acc:HGNC:26260]	11	10	21	38	93	TMEM156
ENSMMUG00000002664	ENSG00000147872	-2.15524	5.29132	17.452	2.95e-05	0.00266189	701387	Perilipin [Source:UniProtKB/TrEMBL;Acc:F7GZW4]	135	77	218	234	1078	PLIN2
ENSMMUG00000015248	ENSG00000150782	-2.15465	2.4891	11.2169	0.000810567	0.0239466	574151	Macaca mulatta interleukin 18 (interferon-gamma-inducing factor) (IL18), mRNA. [Source:RefSeq mRNA;Acc:NM_001032834]	21	12	23	40	138	IL18
ENSMMUG00000006388	ENSG00000180644	-2.128	5.04766	13.2898	0.000266848	0.0119146	710241	perforin 1 (pore forming protein) [Source:HGNC Symbol;Acc:HGNC:9360]	69	84	218	158	949	PRF1
ENSMMUG00000000902	ENSG00000144837	-2.12682	5.15934	11.3995	0.000734648	0.0231073	712705	phospholipase A1 member A [Source:HGNC Symbol;Acc:HGNC:17661]	51	80	293	173	1023	PLA1A
ENSMMUG00000014432	ENSG00000104368	-2.11774	4.41406	10.6825	0.00108152	0.0293053	704475	plasminogen activator, tissue [Source:HGNC Symbol;Acc:HGNC:9051]	48	22	199	130	572	PLAT
ENSMMUG00000017486	ENSG00000076003	-2.11324	4.73813	18.9656	1.33e-05	0.00161565	707651	DNA replication licensing factor MCM6; Uncharacterized protein [Source:UniProtKB/TrEMBL;Acc:F6VC72]	75	54	177	232	640	MCM6
ENSMMUG00000020756	ENSG00000159189	-2.11319	7.0644	10.8099	0.00100958	0.0282138	708589	Uncharacterized protein [Source:UniProtKB/TrEMBL;Acc:F7HEK8]	438	323	716	355	4201	C1QC
ENSMMUG00000016905	ENSG00000116830	-2.10941	3.13814	12.0318	0.000523001	0.0186356	711312	transcription termination factor, RNA polymerase II [Source:HGNC Symbol;Acc:HGNC:12398]	29	16	52	56	227	TTF2
ENSMMUG00000014936	ENSG00000146285	-2.09957	4.2745	9.83087	0.00171607	0.0388127	698735	sex comb on midleg-like 4 (Drosophila) [Source:HGNC Symbol;Acc:HGNC:21397]	24	82	88	102	537	SCML4
ENSMMUG00000017014	ENSG00000114346	-2.09255	4.1953	17.3872	3.05e-05	0.00273816	694056	Uncharacterized protein [Source:UniProtKB/TrEMBL;Acc:F6WHS1]	44	47	114	171	420	ECT2
ENSMMUG00000011713	ENSG00000110031	-2.08013	4.59929	15.0613	0.000104075	0.00616023	702033	Leupaxin isoform 2; Uncharacterized protein [Source:UniProtKB/TrEMBL;Acc:F7HC66]	67	48	170	165	628	LPXN
ENSMMUG00000017255	ENSG00000119969	-2.07372	4.11023	17.0607	3.62e-05	0.00295422	701598	Uncharacterized protein [Source:UniProtKB/TrEMBL;Acc:F7GYJ4]	57	47	82	146	411	HELLS
ENSMMUG00000016594	ENSG00000115641	-2.07257	2.5082	9.07208	0.00259541	0.0496644	713222	Uncharacterized protein [Source:UniProtKB/TrEMBL;Acc:F6U505]	31	5	26	44	133	FHL2
ENSMMUG00000003360	ENSG00000100162	-2.06575	2.512	10.3949	0.00126363	0.0320822	709006	Uncharacterized protein [Source:UniProtKB/TrEMBL;Acc:F6XWW5]	13	17	30	42	136	CENPM
ENSMMUG00000005885	ENSG00000112096	-2.04976	4.54676	12.6645	0.00037266	0.0149237	574097	Macaca mulatta Mn-superoxide dismutase (LOC574097), mRNA. [Source:RefSeq mRNA;Acc:NM_001032805]	59	52	166	126	639	SOD2
ENSMMUG00000001037	ENSG00000168421	-2.04563	3.13116	11.3358	0.000760267	0.0233921	700499	GTP-binding protein TTF; Rho-related GTP-binding protein RhoH; Uncharacterized protein [Source:UniProtKB/TrEMBL;Acc:F6SHJ2]	22	20	58	58	220	RHOH
ENSMMUG00000022774	ENSG00000092470	-2.04035	2.6838	11.7647	0.000603644	0.0203458	711191	WD repeat domain 76 [Source:HGNC Symbol;Acc:HGNC:25773]	17	16	38	59	140	WDR76
ENSMMUG00000004448	ENSG00000164124	-2.03618	3.15235	13.5306	0.000234702	0.0108774	700866	Transmembrane protein 144; Uncharacterized protein [Source:UniProtKB/TrEMBL;Acc:F7GN01]	19	19	67	107	168	TMEM144
ENSMMUG00000012058	ENSG00000178295	-2.02583	2.34831	9.66489	0.00187823	0.0413956	699692	Uncharacterized protein [Source:UniProtKB/TrEMBL;Acc:F7HFT8]	14	7	39	46	109	GEN1
ENSMMUG00000018298	ENSG00000134539	-2.02503	3.82495	13.4257	0.000248201	0.0112765	574145	Macaca mulatta killer cell lectin-like receptor subfamily D, member 1 (KLRD1), mRNA. [Source:RefSeq mRNA;Acc:NM_001032828]	28	25	125	162	282	KLRD1
ENSMMUG00000018814	ENSG00000065357	-2.01838	5.81583	14.0945	0.00017385	0.00883374	710559	Diacylglycerol kinase [Source:UniProtKB/TrEMBL;Acc:F6ZHF9]	156	181	290	287	1567	DGKA
ENSMMUG00000020463	ENSG00000136824	-2.01599	5.35937	19.3501	1.09e-05	0.00135257	713359	Uncharacterized protein [Source:UniProtKB/TrEMBL;Acc:F6VS74]	142	94	246	326	1002	SMC2
ENSMMUG00000022881	ENSG00000163584	-2.01448	5.20936	21.4655	3.6e-06	0.000674412	695815	Uncharacterized protein [Source:UniProtKB/TrEMBL;Acc:F6WM46]	143	70	229	365	819	RPL22L1
ENSMMUG00000006269	ENSG00000121552	-2.0097	2.79584	11.531	0.000684441	0.0221559	714547	Cystatin-A; Uncharacterized protein [Source:UniProtKB/TrEMBL;Acc:F7H310]	18	17	44	60	155	CSTA
ENSMMUG00000004492	ENSG00000163568	-2.0023	5.39998	15.7545	7.21e-05	0.00487387	719260	absent in melanoma 2 [Source:HGNC Symbol;Acc:HGNC:357]	85	109	323	338	1024	AIM2
ENSMMUG00000019461	ENSG00000175664	-2.00177	2.69141	9.12195	0.00252561	0.0489924	713363	testis expressed 26 [Source:HGNC Symbol;Acc:HGNC:28622]	15	27	23	48	153	TEX26
ENSMMUG00000022062	ENSG00000009790	-1.96829	4.71943	12.7053	0.00036463	0.0146533	NA	TRAF3 interacting protein 3 [Source:HGNC Symbol;Acc:HGNC:30766]	47	73	205	190	653	TRAF3IP3
ENSMMUG00000021330	ENSG00000115919	-1.96719	2.98321	12.006	0.00053029	0.0187691	NA	Kynureninase [Source:UniProtKB/TrEMBL;Acc:F6URB1]	27	14	54	75	168	KYNU
ENSMMUG00000022628	ENSG00000108960	-1.96589	4.59044	13.8591	0.000197035	0.00962746	706723	Monocyte to macrophage differentiation protein; Uncharacterized protein [Source:UniProtKB/TrEMBL;Acc:F6Z0L8]	85	32	195	213	550	MMD
ENSMMUG00000003189	ENSG00000108179	-1.94837	3.6044	10.6435	0.00110457	0.029745	574137	Peptidyl-prolyl cis-trans isomerase [Source:UniProtKB/TrEMBL;Acc:F7EJE1]	40	19	95	76	307	PPIF
ENSMMUG00000023595	ENSG00000149573	-1.93815	4.31224	11.6219	0.000651793	0.0214565	699330	myelin protein zero-like 2 [Source:HGNC Symbol;Acc:HGNC:3496]	51	53	139	112	522	MPZL2
ENSMMUG00000017669	ENSG00000125354	-1.92814	5.36156	15.7881	7.08e-05	0.00484935	694021	Septin-6 isoform D; Uncharacterized protein [Source:UniProtKB/TrEMBL;Acc:F6TJ60]	122	126	241	284	1030	SEPT9
ENSMMUG00000017640	ENSG00000179144	-1.92707	5.1541	17.6581	2.64e-05	0.00247475	NA	Uncharacterized protein [Source:UniProtKB/TrEMBL;Acc:F6UIN0]	98	114	210	297	831	GIMAP7
ENSMMUG00000020542	ENSG00000181896	-1.92137	3.57892	9.32793	0.00225688	0.0460133	720388	zinc finger protein 101 [Source:HGNC Symbol;Acc:HGNC:12881]	24	43	71	62	315	ZNF101
ENSMMUG00000005840	ENSG00000135549	-1.91522	3.53028	12.4411	0.000419996	0.0161133	716982	protein kinase (cAMP-dependent, catalytic) inhibitor beta [Source:HGNC Symbol;Acc:HGNC:9018]	46	32	55	84	276	PKIB
ENSMMUG00000032156	ENSG00000171860	-1.90657	4.26597	11.295	0.000777174	0.0236497	716086	complement component 3a receptor 1 [Source:HGNC Symbol;Acc:HGNC:1319]	58	35	159	123	484	C3AR1
ENSMMUG00000003810	ENSG00000148826	-1.90024	3.36091	13.7338	0.000210632	0.0101313	700637	Homeobox protein Nkx-6.2; Uncharacterized protein [Source:UniProtKB/TrEMBL;Acc:F7HT95]	34	37	44	118	194	NKX6-2
ENSMMUG00000011845	ENSG00000159399	-1.8994	5.57238	11.0745	0.000875246	0.0253723	710479	Uncharacterized protein [Source:UniProtKB/TrEMBL;Acc:F6Y855]	165	121	306	190	1346	HK2
ENSMMUG00000022551	ENSG00000107798	-1.89641	6.39454	14.507	0.00013964	0.0075077	695240	lipase A, lysosomal acid, cholesterol esterase [Source:HGNC Symbol;Acc:HGNC:6617]	280	164	669	564	2122	LIPA
ENSMMUG00000018677	ENSG00000010292	-1.89482	5.06623	11.618	0.000653167	0.0214565	712834	Condensin complex subunit 1 [Source:UniProtKB/TrEMBL;Acc:F6ZY62]	101	115	177	161	912	NCAPD2
ENSMMUG00000017033	ENSG00000136167	-1.89051	7.62176	13.1993	0.000280055	0.012294	703429	L-plastin; Plastin-2; Uncharacterized protein [Source:UniProtKB/TrEMBL;Acc:F7HQU5]	584	309	1851	1758	4466	LCP1
ENSMMUG00000014126	ENSG00000043462	-1.86308	5.04487	11.9126	0.000557556	0.0192091	700374	Uncharacterized protein [Source:UniProtKB/TrEMBL;Acc:F7C1G6]	92	98	225	176	871	LCP2
ENSMMUG00000021218	ENSG00000082074	-1.85914	5.63056	11.5991	0.000659851	0.0215848	693951	Uncharacterized protein [Source:UniProtKB/TrEMBL;Acc:F7GVT1]	117	196	274	274	1301	FYB
ENSMMUG00000007894	ENSG00000139679	-1.85818	3.871	11.8978	0.000562008	0.0193196	705081	Lysophosphatidic acid receptor 6; Uncharacterized protein [Source:UniProtKB/TrEMBL;Acc:F7AZM0]	35	37	118	125	325	LPAR6
ENSMMUG00000020486	ENSG00000183765	-1.8564	3.1779	13.099	0.000295453	0.0127167	713668	checkpoint kinase 2 [Source:HGNC Symbol;Acc:HGNC:16627]	32	28	47	105	166	CHEK2
ENSMMUG00000006528	ENSG00000075884	-1.85596	3.97536	13.3537	0.000257914	0.0116836	705311	Rho GTPase-activating protein 15; Uncharacterized protein [Source:UniProtKB/TrEMBL;Acc:F7H6M3]	43	32	135	169	310	ARHGAP15
ENSMMUG00000015812	ENSG00000117091	-1.84989	5.74671	11.8675	0.000571221	0.0195498	719762	CD48 molecule [Source:HGNC Symbol;Acc:HGNC:1683]	158	82	522	383	1306	CD48
ENSMMUG00000017649	ENSG00000112242	-1.84886	3.44625	10.0022	0.00156352	0.0369209	713904	E2F transcription factor 3 [Source:HGNC Symbol;Acc:HGNC:3115]	26	25	92	78	256	E2F3
ENSMMUG00000008603	ENSG00000185862	-1.84644	4.7545	10.5503	0.00116172	0.0304295	712972	Uncharacterized protein [Source:UniProtKB/TrEMBL;Acc:F6UAP5]	62	35	297	287	540	EVI2B
ENSMMUG00000013841	ENSG00000151883	-1.84201	4.61348	12.2344	0.000469173	0.0172875	702637	Uncharacterized protein [Source:UniProtKB/TrEMBL;Acc:F6SYG6]	69	85	144	158	608	PARP8
ENSMMUG00000003320	ENSG00000142731	-1.83227	3.04781	11.4774	0.000704477	0.0224767	710233	polo-like kinase 4 [Source:HGNC Symbol;Acc:HGNC:11397]	31	22	48	78	170	PLK4
ENSMMUG00000023230	ENSG00000086300	-1.82082	3.81023	10.6185	0.00111963	0.0298401	701684	Sorting nexin-10 isoform 1; Uncharacterized protein [Source:UniProtKB/TrEMBL;Acc:F7E6U3]	33	38	113	104	326	SNX10
ENSMMUG00000015682	ENSG00000206455	-1.81816	3.44408	12.1762	0.000484044	0.0175726	714141	Macaca mulatta transcription factor 19 (TCF19), mRNA. [Source:RefSeq mRNA;Acc:NM_001114951]	32	34	69	98	231	TCF19
ENSMMUG00000011918	ENSG00000121966	-1.81629	5.76192	10.4757	0.00120952	0.0312976	707329	Macaca mulatta chemokine (C-X-C motif) receptor 4 (CXCR4), mRNA. [Source:RefSeq mRNA;Acc:NM_001042645]	181	70	538	360	1339	CXCR4
ENSMMUG00000018922	ENSG00000101224	-1.81422	5.68175	13.7709	0.000206511	0.00999616	NA	cell division cycle 25B [Source:HGNC Symbol;Acc:HGNC:1726]	182	152	318	311	1301	CDC25B
ENSMMUG00000013485	ENSG00000138182	-1.81139	5.98172	18.4922	1.71e-05	0.00184083	696152	Uncharacterized protein [Source:UniProtKB/TrEMBL;Acc:F6ZLD8]	218	190	398	560	1397	KIF20B
ENSMMUG00000011720	ENSG00000021355	-1.80075	6.6678	15.0578	0.00010427	0.00616023	707471	Leukocyte elastase inhibitor; Uncharacterized protein [Source:UniProtKB/TrEMBL;Acc:F7HA34]	322	228	856	821	2340	SERPINB1
ENSMMUG00000013719	ENSG00000146918	-1.78587	4.10831	10.717	0.00106157	0.028938	693816	Uncharacterized protein [Source:UniProtKB/TrEMBL;Acc:F6RWF5]	42	51	135	123	405	NCAPG2
ENSMMUG00000013259	ENSG00000132646	-1.78001	5.39767	14.3097	0.000155067	0.00821982	718006	Proliferating cell nuclear antigen [Source:UniProtKB/TrEMBL;Acc:F6ZD63]	138	86	368	365	929	PCNA
ENSMMUG00000000811	ENSG00000143119	-1.77851	6.17256	10.4207	0.00124609	0.0317404	702350	CD53 molecule [Source:HGNC Symbol;Acc:HGNC:1686]	194	102	793	571	1658	CD53
ENSMMUG00000000203	ENSG00000129317	-1.77675	3.02538	9.50965	0.00204394	0.0435648	700448	pseudouridylate synthase 7 homolog (S. cerevisiae)-like [Source:HGNC Symbol;Acc:HGNC:25276]	40	18	44	63	180	PUS7L
ENSMMUG00000016017	ENSG00000173467	-1.77209	5.4059	14.8308	0.0001176	0.00662051	714517	Anterior gradient protein 3-like protein; Uncharacterized protein [Source:UniProtKB/TrEMBL;Acc:F7FV11]	174	137	219	316	992	AGR3
ENSMMUG00000022139	ENSG00000109861	-1.77175	7.38022	12.6544	0.000374682	0.0149661	705320	Dipeptidyl peptidase 1 isoform b; Uncharacterized protein [Source:UniProtKB/TrEMBL;Acc:F7H3E9]	614	396	1275	1064	4137	CTSC
ENSMMUG00000000009	ENSG00000262418	-1.75997	7.03084	12.5809	0.000389719	0.015429	NA	Uncharacterized protein [Source:UniProtKB/TrEMBL;Acc:F7HTR2]	322	291	1292	1129	2891	PTPRC
ENSMMUG00000013764	ENSG00000146674	-1.7557	6.58752	10.9986	0.00091179	0.0261391	696868	Uncharacterized protein [Source:UniProtKB/TrEMBL;Acc:F6RF33]	441	247	579	451	2563	IGFBP3
ENSMMUG00000022311	ENSG00000145287	-1.75072	5.96769	9.46052	0.00209941	0.044082	693310	Placenta-specific gene 8 protein; Protein C15; Uncharacterized protein [Source:UniProtKB/TrEMBL;Acc:F6U372]	243	117	532	276	1681	PLAC8
ENSMMUG00000005772	ENSG00000130830	-1.73482	5.15394	11.005	0.000908644	0.0260971	702092	55 kDa erythrocyte membrane protein isoform 1; Uncharacterized protein [Source:UniProtKB/TrEMBL;Acc:F6W130]	143	98	233	181	920	MPP1
ENSMMUG00000014271	ENSG00000166501	-1.72364	4.10646	10.513	0.0011854	0.0309559	701195	Protein kinase C [Source:UniProtKB/TrEMBL;Acc:F7BYH7]	49	39	157	141	376	PRKCB
ENSMMUG00000003398	ENSG00000023445	-1.7236	4.96115	13.031	0.000306372	0.0131503	702468	Uncharacterized protein [Source:UniProtKB/TrEMBL;Acc:F7FEI6]	95	78	266	254	690	BIRC3
ENSMMUG00000013612	ENSG00000139974	-1.71726	3.22802	9.63329	0.00191082	0.0417953	704017	Uncharacterized protein [Source:UniProtKB/TrEMBL;Acc:F7GN29]	28	28	68	75	202	SLC38A6
ENSMMUG00000023163	ENSG00000110934	-1.70644	5.66549	13.5353	0.000234115	0.0108774	695389	Uncharacterized protein [Source:UniProtKB/TrEMBL;Acc:F7FDG5]	154	142	417	390	1153	BIN2
ENSMMUG00000015298	ENSG00000004468	-1.69885	3.60564	9.53945	0.00201102	0.0429221	714399	ADP-ribosyl cyclase 1; Uncharacterized protein [Source:UniProtKB/TrEMBL;Acc:F6QEE7]	52	23	95	89	273	CD38
ENSMMUG00000016654	ENSG00000189159	-1.66708	5.31081	11.3957	0.000736137	0.0231073	664729	Macaca mulatta hematological and neurological expressed 1 (HN1), mRNA. [Source:RefSeq mRNA;Acc:NM_001039945]	147	109	303	240	964	HN1
ENSMMUG00000017795	ENSG00000147168	-1.66129	4.87216	10.7486	0.00104358	0.0287787	641338	Macaca mulatta interleukin 2 receptor, gamma (IL2RG), mRNA. [Source:RefSeq mRNA;Acc:NM_001035529]	69	95	252	223	654	IL2RG
ENSMMUG00000001155	ENSG00000197142	-1.65973	7.26289	10.2679	0.00135366	0.0335306	NA	acyl-CoA synthetase long-chain family member 5 [Source:HGNC Symbol;Acc:HGNC:16526]	404	338	1625	1197	3441	ACSL5
ENSMMUG00000002359	ENSG00000008394	-1.65884	5.67898	12.2684	0.000460695	0.0171661	701652	Microsomal glutathione S-transferase 1; Uncharacterized protein [Source:UniProtKB/TrEMBL;Acc:F7C0H2]	180	112	470	396	1144	MGST1
ENSMMUG00000010240	ENSG00000169442	-1.65647	6.81643	15.7673	7.16e-05	0.00487387	714429	CAMPATH-1 antigen; Uncharacterized protein [Source:UniProtKB/TrEMBL;Acc:F6QMS2]	311	394	870	1233	2107	CD52
ENSMMUG00000022821	ENSG00000146386	-1.63712	4.87508	12.5907	0.000387681	0.0154061	708266	Putative uncharacterized protein C6orf115; Uncharacterized protein [Source:UniProtKB/TrEMBL;Acc:F6UP30]	119	58	260	278	587	ABRACL
ENSMMUG00000003615	ENSG00000050344	-1.62392	4.07105	9.05855	0.0026147	0.0498493	702171	nuclear factor, erythroid 2-like 3 [Source:HGNC Symbol;Acc:HGNC:7783]	51	41	157	123	372	NFE2L3
ENSMMUG00000011513	ENSG00000038427	-1.6238	5.99101	10.6008	0.00113042	0.0299223	712365	Uncharacterized protein [Source:UniProtKB/TrEMBL;Acc:F7C5R1]	185	122	698	567	1319	VCAN
ENSMMUG00000004633	ENSG00000029993	-1.61212	4.32658	10.5001	0.0011937	0.0310163	703598	high mobility group box 3 [Source:HGNC Symbol;Acc:HGNC:5004]	91	48	149	151	440	HMGB3
ENSMMUG00000002605	ENSG00000175567	-1.60573	5.78913	9.73122	0.00181164	0.040419	574198	uncoupling protein 2 (mitochondrial, proton carrier) [Source:HGNC Symbol;Acc:HGNC:12518]	198	178	412	280	1387	UCP2
ENSMMUG00000010392	ENSG00000186469	-1.60082	5.02677	9.8956	0.00165675	0.0379913	710000	guanine nucleotide binding protein (G protein), gamma 2 [Source:HGNC Symbol;Acc:HGNC:4404]	85	66	367	322	629	GNG2
ENSMMUG00000022636	ENSG00000171115	-1.58898	5.67602	12.0836	0.000508674	0.0182958	713236	Uncharacterized protein [Source:UniProtKB/TrEMBL;Acc:F7FRE9]	171	147	442	389	1124	GIMAP8
ENSMMUG00000017919	ENSG00000189377	-1.58806	6.91526	13.4891	0.000239956	0.011002	708108	Uncharacterized protein [Source:UniProtKB/TrEMBL;Acc:F7EWH0]	476	352	938	965	2613	CXCL17
ENSMMUG00000003704	ENSG00000163918	-1.58581	3.47138	10.3366	0.00130421	0.0327909	100426721	Replication factor C subunit 4; Uncharacterized protein [Source:UniProtKB/TrEMBL;Acc:F6S9R5]	49	27	83	114	202	RFC4
ENSMMUG00000022121	ENSG00000177303	1.58598	7.09768	13.2953	0.000266079	0.0119146	702477	CASK interacting protein 2 [Source:HGNC Symbol;Acc:HGNC:18200]	1259	1199	2281	631	421	CASKIN2
ENSMMUG00000009014	ENSG00000071655	1.58929	6.37356	13.2241	0.000276368	0.012214	708302	Methyl-CpG-binding domain protein 3; Uncharacterized protein [Source:UniProtKB/TrEMBL;Acc:F7FHB9]	1128	695	900	256	400	MBD3
ENSMMUG00000016720	ENSG00000114554	1.59299	6.12645	12.9325	0.000322922	0.0136347	716805	Uncharacterized protein [Source:UniProtKB/TrEMBL;Acc:F6VDJ2]	837	685	724	213	339	PLXNA1
ENSMMUG00000002090	ENSG00000116039	1.59338	5.11468	13.1013	0.000295089	0.0127167	703646	Uncharacterized protein [Source:UniProtKB/TrEMBL;Acc:F6WPC2]	329	357	450	118	153	ATP6V1B1
ENSMMUG00000016455	ENSG00000177045	1.59595	4.46515	9.32374	0.00226203	0.0460133	715373	Homeobox protein SIX5; Uncharacterized protein [Source:UniProtKB/TrEMBL;Acc:F7GEZ3]	293	203	213	57	118	SIX5
ENSMMUG00000001720	ENSG00000130748	1.59825	5.28987	9.58794	0.00195859	0.0424421	716996	Transmembrane protein 160; Uncharacterized protein [Source:UniProtKB/TrEMBL;Acc:F7FWB6]	542	392	281	157	145	TMEM160
ENSMMUG00000009956	ENSG00000148356	1.60061	6.38565	9.40814	0.00216025	0.0448143	NA	leucine rich repeat and sterile alpha motif containing 1 [Source:HGNC Symbol;Acc:HGNC:25135]	1007	882	735	427	203	LRSAM1
ENSMMUG00000006102	ENSG00000270087	1.61376	5.43318	12.0434	0.000519758	0.0185655	703912	Uncharacterized protein [Source:UniProtKB/TrEMBL;Acc:F7B7E4]	530	399	484	198	128	ZNF503
ENSMMUG00000023107	ENSG00000196498	1.61415	8.5423	9.46673	0.00209232	0.0440123	NA	nuclear receptor corepressor 2 [Source:HGNC Symbol;Acc:HGNC:7673]	4705	3523	3835	972	1969	NCOR2
ENSMMUG00000007375	ENSG00000196411	1.62581	5.32635	11.2465	0.00079775	0.0239466	719320	EPH receptor B4 [Source:HGNC Symbol;Acc:HGNC:3395]	440	227	818	197	100	EPHB4
ENSMMUG00000008790	ENSG00000108175	1.62653	6.52866	16.4053	5.11e-05	0.003766	702311	Uncharacterized protein [Source:UniProtKB/TrEMBL;Acc:F7F609]	1134	745	1264	322	386	ZMIZ1
ENSMMUG00000012938	ENSG00000126461	1.62924	6.2712	12.4794	0.00041146	0.0158642	NA	SR-related CTD-associated factor 1 [Source:HGNC Symbol;Acc:HGNC:30403]	1117	650	753	217	383	SCAF1
ENSMMUG00000021641	ENSG00000188783	1.62958	5.21298	12.1893	0.00048065	0.0174902	702702	Prolargin; Uncharacterized protein [Source:UniProtKB/TrEMBL;Acc:F7FA61]	478	186	699	162	115	PRELP
ENSMMUG00000014742	ENSG00000160801	1.63472	6.92304	11.2717	0.000786987	0.0238367	712147	parathyroid hormone 1 receptor [Source:HGNC Symbol;Acc:HGNC:9608]	1579	1118	1251	586	314	PTH1R
ENSMMUG00000001371	ENSG00000137266	1.63816	5.09209	14.121	0.000171419	0.00878543	708634	Uncharacterized protein [Source:UniProtKB/TrEMBL;Acc:F7D6F3]	463	259	433	111	149	SLC22A23
ENSMMUG00000015215	ENSG00000107902	1.64429	5.18668	14.6142	0.000131918	0.00714196	694105	phospholysine phosphohistidine inorganic pyrophosphate phosphatase [Source:HGNC Symbol;Acc:HGNC:30042]	474	297	453	130	145	LHPP
ENSMMUG00000003972	ENSG00000110047	1.64656	6.73716	14.4095	0.000147056	0.00782521	722036	EH domain-containing protein 1; Testilin; Uncharacterized protein [Source:UniProtKB/TrEMBL;Acc:F6XYM2]	1345	981	1175	413	389	EHD1
ENSMMUG00000014445	ENSG00000120896	1.65179	7.14564	15.1612	9.87e-05	0.00603858	716198	Uncharacterized protein; Vinexin isoform 1 [Source:UniProtKB/TrEMBL;Acc:F7BB11]	1819	1137	1856	427	654	SORBS3
ENSMMUG00000019918	ENSG00000133250	1.65328	5.02347	11.4872	0.000700775	0.0224508	707889	zinc finger protein 414 [Source:HGNC Symbol;Acc:HGNC:20630]	390	345	295	102	145	ZNF414
ENSMMUG00000005221	ENSG00000167074	1.65777	6.65348	13.5265	0.000235217	0.0108774	707009	Thyrotroph embryonic factor isoform 1; Uncharacterized protein [Source:UniProtKB/TrEMBL;Acc:F7C372]	1450	791	1124	428	317	TEF
ENSMMUG00000013614	ENSG00000106571	1.66303	3.20715	9.17314	0.00245593	0.0481214	702494	Uncharacterized protein [Source:UniProtKB/TrEMBL;Acc:F7GN18]	104	74	136	38	29	GLI3
ENSMMUG00000012254	ENSG00000196914	1.6665	5.52659	11.7006	0.000624815	0.0208782	712096	Rho guanine nucleotide exchange factor (GEF) 12 [Source:HGNC Symbol;Acc:HGNC:14193]	508	344	781	235	97	ARHGEF12
ENSMMUG00000003226	ENSG00000150281	1.66731	3.6679	9.30767	0.00228196	0.0462283	713850	cardiotrophin 1 [Source:HGNC Symbol;Acc:HGNC:2499]	172	117	121	46	48	CTF1
ENSMMUG00000016457	ENSG00000104936	1.67713	5.64112	11.546	0.00067897	0.022038	715328	Uncharacterized protein [Source:UniProtKB/TrEMBL;Acc:F6Z8J0]	555	576	429	195	173	DMPK
ENSMMUG00000020074	ENSG00000162878	1.68415	6.81685	9.8403	0.00170729	0.0387819	NA	protein kinase domain containing, cytoplasmic [Source:HGNC Symbol;Acc:HGNC:25123]	1241	1394	798	473	350	PKDCC
ENSMMUG00000000895	ENSG00000140691	1.68438	3.66235	9.83112	0.00171584	0.0388127	715103	Uncharacterized protein [Source:UniProtKB/TrEMBL;Acc:F6T7B4]	184	84	165	53	38	ARMC5
ENSMMUG00000005219	ENSG00000100403	1.69452	6.9355	16.0743	6.09e-05	0.00428216	NA	zinc finger CCCH-type containing 7B [Source:HGNC Symbol;Acc:HGNC:30869]	1574	1056	1481	438	461	ZC3H7B
ENSMMUG00000006028	ENSG00000024422	1.69626	6.8938	16.7154	4.34e-05	0.00333923	NA	EH-domain containing 2 [Source:HGNC Symbol;Acc:HGNC:3243]	1572	807	1828	358	525	EHD2
ENSMMUG00000001024	ENSG00000158711	1.70276	4.10082	10.6252	0.00111554	0.0297902	699281	ETS domain-containing protein Elk-4 isoform a; Uncharacterized protein [Source:UniProtKB/TrEMBL;Acc:F6XTS0]	183	116	320	79	42	ELK4
ENSMMUG00000007604	ENSG00000174348	1.70449	3.6381	11.2409	0.000800149	0.0239466	NA	podocan [Source:HGNC Symbol;Acc:HGNC:23174]	149	90	195	47	42	PODN
ENSMMUG00000032020	ENSG00000167123	1.7085	7.59494	12.7304	0.00035976	0.0146334	717531	cerebral endothelial cell adhesion molecule [Source:HGNC Symbol;Acc:HGNC:23723]	2512	1674	2306	856	525	CERCAM
ENSMMUG00000018520	ENSG00000120913	1.70862	7.16935	11.9423	0.00054875	0.0190749	NA	PDZ and LIM domain 2 (mystique) [Source:HGNC Symbol;Acc:HGNC:13992]	1648	1604	1307	376	696	PDLIM2
ENSMMUG00000006753	ENSG00000107829	1.7157	7.38577	13.306	0.000264562	0.0119146	711996	F-box/WD repeat-containing protein 4; Uncharacterized protein [Source:UniProtKB/TrEMBL;Acc:F7HD38]	2384	1403	1780	681	518	FBXW4
ENSMMUG00000015158	ENSG00000196517	1.7175	4.18927	11.651	0.000641673	0.0212587	702346	Transporter [Source:UniProtKB/TrEMBL;Acc:F6UD64]	175	164	292	78	51	SLC6A9
ENSMMUG00000002940	ENSG00000124788	1.71794	3.99833	9.19766	0.00242324	0.0477822	NA	Uncharacterized protein [Source:UniProtKB/TrEMBL;Acc:F7H1M4]	203	172	129	46	71	ATXN1
ENSMMUG00000020101	ENSG00000099904	1.71919	4.38206	13.8093	0.000202332	0.00982448	712832	Palmitoyltransferase [Source:UniProtKB/TrEMBL;Acc:F6V8R0]	249	168	302	72	78	ZDHHC8
ENSMMUG00000018191	ENSG00000011201	1.72028	4.36913	10.2705	0.00135177	0.0335306	NA	Kallmann syndrome 1 sequence [Source:HGNC Symbol;Acc:HGNC:6211]	357	134	203	69	80	KAL1
ENSMMUG00000011475	ENSG00000182809	1.72641	7.88018	12.4598	0.000415812	0.0159923	710186	Uncharacterized protein [Source:UniProtKB/TrEMBL;Acc:F7AEV7]	3417	2004	2379	858	837	CRIP2
ENSMMUG00000014137	ENSG00000072071	1.73484	5.07257	16.1771	5.77e-05	0.00414985	718708	latrophilin 1 [Source:HGNC Symbol;Acc:HGNC:20973]	413	282	457	121	119	LPHN1
ENSMMUG00000005887	ENSG00000142279	1.74399	5.62273	17.0701	3.6e-05	0.00295422	717999	Wilms tumor 1 interacting protein [Source:HGNC Symbol;Acc:HGNC:20964]	514	468	697	140	216	WTIP
ENSMMUG00000016893	ENSG00000090020	1.74539	4.41531	14.0749	0.000175674	0.00883374	720142	Sodium/hydrogen exchanger [Source:UniProtKB/TrEMBL;Acc:F7CQM0]	252	145	369	65	87	SLC9A1
ENSMMUG00000015889	ENSG00000186493	1.74668	4.52461	10.1808	0.00141912	0.0346158	NA	chromosome 5 open reading frame 38 [Source:HGNC Symbol;Acc:HGNC:24226]	338	220	178	84	79	C5orf38
ENSMMUG00000014828	ENSG00000142798	1.75255	9.026	9.99588	0.00156891	0.036936	707213	Uncharacterized protein [Source:UniProtKB/TrEMBL;Acc:F6VQM1]	7999	4236	5104	1402	2372	HSPG2
ENSMMUG00000020861	ENSG00000072840	1.761	4.94423	13.5703	0.000229794	0.0107871	711266	Ellis van Creveld syndrome [Source:HGNC Symbol;Acc:HGNC:3497]	422	211	451	134	78	EVC
ENSMMUG00000003971	ENSG00000171219	1.78023	8.34021	10.2323	0.00138002	0.0339822	722039	CDC42 binding protein kinase gamma (DMPK-like) [Source:HGNC Symbol;Acc:HGNC:29829]	4184	3042	3550	1529	667	CDC42BPG
ENSMMUG00000009200	ENSG00000101439	1.78376	9.55382	9.28382	0.00231187	0.0466011	574313	Macaca mulatta cystatin C (CST3), mRNA. [Source:RefSeq mRNA;Acc:NM_001032924]	11425	6065	7742	3061	2102	CST3
ENSMMUG00000019724	ENSG00000146555	1.78898	3.46409	11.752	0.000607767	0.0204238	715160	sidekick cell adhesion molecule 1 [Source:HGNC Symbol;Acc:HGNC:19307]	111	93	182	40	35	SDK1
ENSMMUG00000010944	ENSG00000141448	1.79183	4.37256	12.0504	0.000517804	0.0185383	NA	GATA binding protein 6 [Source:HGNC Symbol;Acc:HGNC:4174]	274	199	207	78	64	GATA6
ENSMMUG00000002422	ENSG00000106624	1.79322	5.7885	15.7312	7.3e-05	0.00491105	NA	AE binding protein 1 [Source:HGNC Symbol;Acc:HGNC:303]	760	297	990	218	159	AEBP1
ENSMMUG00000002371	ENSG00000197879	1.79338	7.78474	14.7509	0.000122686	0.00680821	NA	Uncharacterized protein [Source:UniProtKB/TrEMBL;Acc:F7BZA5]	2768	1792	3126	903	601	MYO1C
ENSMMUG00000022156	ENSG00000105523	1.79748	4.90518	9.13103	0.0025131	0.0488107	718754	family with sequence similarity 83, member E [Source:HGNC Symbol;Acc:HGNC:25972]	407	344	174	67	146	FAM83E
ENSMMUG00000012518	ENSG00000167644	1.79822	6.02589	9.42425	0.00214134	0.044541	714854	chromosome 19 open reading frame 33 [Source:HGNC Symbol;Acc:HGNC:16668]	1017	644	392	293	146	C19orf33
ENSMMUG00000028947	ENSG00000274619	1.80212	8.22763	11.5448	0.000679378	0.022038	721138	complement factor D (adipsin) [Source:HGNC Symbol;Acc:HGNC:2771]	5027	2209	2850	1093	963	CFD
ENSMMUG00000018079	ENSG00000160183	1.80621	3.99999	11.108	0.000859551	0.0249639	714500	transmembrane protease, serine 3 [Source:HGNC Symbol;Acc:HGNC:11877]	142	192	187	45	66	TMPRSS3
ENSMMUG00000023616	ENSG00000174282	1.80669	7.1173	16.3842	5.17e-05	0.00379022	NA	Uncharacterized protein [Source:UniProtKB/TrEMBL;Acc:F7HB49]	1793	1317	1511	478	476	ZBTB4
ENSMMUG00000018878	ENSG00000171703	1.80873	4.07071	11.638	0.000646169	0.0213621	694026	Uncharacterized protein [Source:UniProtKB/TrEMBL;Acc:F6WYS1]	220	162	171	62	52	TCEA2
ENSMMUG00000018015	ENSG00000119681	1.80885	6.08103	13.1977	0.000280297	0.012294	NA	latent transforming growth factor beta binding protein 2 [Source:HGNC Symbol;Acc:HGNC:6715]	990	331	1201	300	152	LTBP2
ENSMMUG00000017381	ENSG00000182175	1.82018	2.80883	9.27556	0.00232232	0.0466787	712949	Repulsive guidance molecule A isoform 2; Uncharacterized protein [Source:UniProtKB/TrEMBL;Acc:F7H6N4]	92	56	89	20	27	RGMA
ENSMMUG00000016431	ENSG00000175556	1.82292	3.0425	10.3632	0.00128554	0.0324792	711202	LON peptidase N-terminal domain and ring finger 3 [Source:HGNC Symbol;Acc:HGNC:21152]	81	77	124	27	28	LONRF3
ENSMMUG00000016104	ENSG00000173546	1.82311	4.03156	12.3066	0.00045135	0.0169808	NA	chondroitin sulfate proteoglycan 4 [Source:HGNC Symbol;Acc:HGNC:2466]	202	104	288	67	41	CSPG4
ENSMMUG00000004179	ENSG00000072163	1.82666	6.50747	9.95782	0.00160168	0.0374802	699463	LIM and senescent cell antigen-like-containing domain protein 2 isoform 3; Uncharacterized protein [Source:UniProtKB/TrEMBL;Acc:F6X2X1]	994	902	1188	477	113	LIMS2
ENSMMUG00000012608	ENSG00000264813	1.82667	7.35669	10.602	0.00112964	0.0299223	100428661	Uncharacterized protein [Source:UniProtKB/TrEMBL;Acc:F7F5C6]	1867	1174	2963	836	230	ACE
ENSMMUG00000020994	ENSG00000099994	1.8273	5.64722	17.8411	2.4e-05	0.00228919	NA	sushi domain containing 2 [Source:HGNC Symbol;Acc:HGNC:30667]	654	422	648	129	217	SUSD2
ENSMMUG00000018921	ENSG00000125817	1.83517	6.83085	17.2313	3.31e-05	0.00284315	718571	centromere protein B, 80kDa [Source:HGNC Symbol;Acc:HGNC:1852]	1733	807	1428	408	357	CENPB
ENSMMUG00000006923	ENSG00000196358	1.83601	5.00983	9.56276	0.00198564	0.0426734	715127	Uncharacterized protein [Source:UniProtKB/TrEMBL;Acc:F6X035]	241	463	296	141	72	NTNG2
ENSMMUG00000019103	ENSG00000178951	1.85103	5.68961	15.9478	6.51e-05	0.00451655	721817	Uncharacterized protein [Source:UniProtKB/TrEMBL;Acc:F6T8Z1]	720	486	501	149	200	ZBTB7A
ENSMMUG00000020970	ENSG00000085644	1.85743	3.27501	11.2271	0.0008061	0.0239466	700976	zinc finger protein 213 [Source:HGNC Symbol;Acc:HGNC:13005]	136	71	127	27	37	ZNF213
ENSMMUG00000002834	ENSG00000149596	1.8608	3.84978	12.14	0.000493508	0.0178329	694158	junctophilin 2 [Source:HGNC Symbol;Acc:HGNC:14202]	183	95	242	58	35	JPH2
ENSMMUG00000000276	ENSG00000148411	1.86569	4.53267	14.6705	0.000128035	0.00702729	721794	Nucleus accumbens-associated protein 2; Uncharacterized protein [Source:UniProtKB/TrEMBL;Acc:F6X1Q6]	264	228	291	83	69	NACC2
ENSMMUG00000011232	ENSG00000157927	1.86728	5.0924	14.8915	0.000113873	0.00648606	700979	Ras association and DIL domains [Source:HGNC Symbol;Acc:HGNC:22226]	482	293	381	136	86	RADIL
ENSMMUG00000015632	ENSG00000152104	1.87111	5.81124	17.3511	3.11e-05	0.00277472	709191	Uncharacterized protein [Source:UniProtKB/TrEMBL;Acc:F6RLY7]	674	566	637	206	162	PTPN14
ENSMMUG00000010222	ENSG00000205903	1.87129	3.92142	9.54676	0.00200302	0.0428646	NA	zinc finger protein 316 [Source:HGNC Symbol;Acc:HGNC:13843]	194	135	186	19	85	ZNF316
ENSMMUG00000017869	ENSG00000162366	1.87376	7.27503	11.6092	0.000656246	0.0215121	709916	PDZK1-interacting protein 1; Uncharacterized protein [Source:UniProtKB/TrEMBL;Acc:F7DPL6]	2971	1042	1180	526	495	PDZK1IP1
ENSMMUG00000006091	ENSG00000108797	1.87436	4.72627	14.8035	0.000119315	0.00669286	574229	Uncharacterized protein [Source:UniProtKB/TrEMBL;Acc:F7B7T3]	379	231	281	75	101	CNTNAP1
ENSMMUG00000011341	ENSG00000129250	1.87468	9.76722	9.34397	0.0022372	0.0457391	721601	Kinesin-like protein KIF1C; Uncharacterized protein [Source:UniProtKB/TrEMBL;Acc:F6U1E7]	11311	7812	10678	3887	1702	KIF1C
ENSMMUG00000013637	ENSG00000074181	1.88514	5.48186	18.51	1.69e-05	0.00184083	NA	Neurogenic locus notch homolog protein 3 [Source:UniProtKB/TrEMBL;Acc:H9F7M0]	621	265	760	140	153	NOTCH3
ENSMMUG00000010280	ENSG00000157933	1.88705	5.28138	18.8979	1.38e-05	0.00164094	697890	SKI proto-oncogene [Source:HGNC Symbol;Acc:HGNC:10896]	485	333	536	96	163	SKI
ENSMMUG00000023251	ENSG00000197256	1.89	8.28576	12.8306	0.000341005	0.0140897	716191	Uncharacterized protein [Source:UniProtKB/TrEMBL;Acc:F7E663]	4306	3000	3045	1181	836	KANK2
ENSMMUG00000011388	ENSG00000198816	1.89041	5.32452	18.5176	1.68e-05	0.00184083	707823	zinc finger protein 358 [Source:HGNC Symbol;Acc:HGNC:16838]	553	337	487	121	142	ZNF358
ENSMMUG00000020020	ENSG00000275832	1.89128	5.15143	17.5024	2.87e-05	0.00262265	NA	Rho GTPase activating protein 23 [Source:HGNC Symbol;Acc:HGNC:29293]	361	358	503	134	95	ARHGAP23
ENSMMUG00000014783	ENSG00000122863	1.89233	5.23727	15.2798	9.27e-05	0.00576988	709333	carbohydrate (chondroitin 6) sulfotransferase 3 [Source:HGNC Symbol;Acc:HGNC:1971]	581	323	358	123	123	CHST3
ENSMMUG00000003383	ENSG00000182575	1.90818	3.61345	10.4461	0.00122907	0.0315138	574173	Neurexophilin [Source:UniProtKB/TrEMBL;Acc:F7FIL6]	176	91	158	54	22	NXPH3
ENSMMUG00000031237	ENSG00000162337	1.91913	5.94335	20.5776	5.73e-06	0.000946516	NA	Uncharacterized protein [Source:UniProtKB/TrEMBL;Acc:F7CJV4]	883	436	876	179	219	LRP5
ENSMMUG00000020134	ENSG00000152284	1.91968	4.35855	15.5442	8.06e-05	0.00515378	694560	Uncharacterized protein [Source:UniProtKB/TrEMBL;Acc:F6U055]	229	192	290	73	57	TCF7L1
ENSMMUG00000002806	ENSG00000065054	1.92166	6.81515	16.1045	5.99e-05	0.00425288	694658	solute carrier family 9, subfamily A (NHE3, cation proton antiporter 3), member 3 regulator 2 [Source:HGNC Symbol;Acc:HGNC:11076]	1472	930	1553	477	227	SLC9A3R2
ENSMMUG00000010225	ENSG00000185236	1.92367	6.26776	20.2956	6.64e-06	0.00105205	707462	Ras-related protein Rab-11B; Uncharacterized protein [Source:UniProtKB/TrEMBL;Acc:F6S443]	1081	655	914	228	269	RAB11B
ENSMMUG00000023479	ENSG00000168056	1.93339	7.93633	17.8518	2.39e-05	0.00228919	NA	latent transforming growth factor beta binding protein 3 [Source:HGNC Symbol;Acc:HGNC:6716]	3192	1952	3563	793	768	LTBP3
ENSMMUG00000017171	ENSG00000244486	1.93969	3.42226	12.5353	0.000399327	0.0156291	695466	scavenger receptor class F, member 2 [Source:HGNC Symbol;Acc:HGNC:19869]	128	104	131	36	31	SCARF2
ENSMMUG00000015582	ENSG00000160972	1.94626	6.27166	12.2034	0.000477024	0.01744	702995	Protein phosphatase 1 regulatory subunit 16A; Uncharacterized protein [Source:UniProtKB/TrEMBL;Acc:F6TEI7]	1019	922	478	182	318	PPP1R16A
ENSMMUG00000001790	ENSG00000167880	1.94747	5.93535	14.1222	0.000171314	0.00878543	705079	envoplakin [Source:HGNC Symbol;Acc:HGNC:3503]	967	580	450	188	200	EVPL
ENSMMUG00000015596	ENSG00000147799	1.95196	2.93083	10.7602	0.00103709	0.0286737	703910	Rho GTPase activating protein 39 [Source:HGNC Symbol;Acc:HGNC:29351]	87	72	101	17	31	ARHGAP39
ENSMMUG00000021376	ENSG00000185340	1.96479	3.83821	13.9615	0.00018659	0.00932229	714530	growth arrest-specific 2 like 1 [Source:HGNC Symbol;Acc:HGNC:16955]	185	124	186	49	39	GAS2L1
ENSMMUG00000004919	ENSG00000160867	1.97547	5.22699	14.0764	0.000175535	0.00883374	698494	fibroblast growth factor receptor 4 [Source:HGNC Symbol;Acc:HGNC:3691]	378	316	673	167	57	FGFR4
ENSMMUG00000008274	ENSG00000110400	1.97887	3.42101	12.3197	0.000448202	0.0169444	710072	Uncharacterized protein [Source:UniProtKB/TrEMBL;Acc:F7HBJ8]	154	85	131	22	45	PVRL1
ENSMMUG00000013077	ENSG00000198517	1.98619	4.14849	13.1857	0.000282099	0.0123125	721769	v-maf avian musculoaponeurotic fibrosarcoma oncogene homolog K [Source:HGNC Symbol;Acc:HGNC:6782]	274	150	177	61	47	MAFK
ENSMMUG00000003492	ENSG00000105738	1.98813	6.36305	21.2173	4.1e-06	0.000732338	714601	Uncharacterized protein [Source:UniProtKB/TrEMBL;Acc:F6WPY0]	1055	769	1010	205	311	SIPA1L3
ENSMMUG00000029994	ENSG00000177469	1.99423	8.40849	10.1415	0.00144968	0.0351956	706570	Uncharacterized protein [Source:UniProtKB/TrEMBL;Acc:F7HJ72]	5629	2658	3361	1517	496	PTRF
ENSMMUG00000004282	ENSG00000075618	2.01772	4.93975	18.1669	2.02e-05	0.0020028	NA	fascin actin-bundling protein 1 [Source:HGNC Symbol;Acc:HGNC:11148]	444	190	497	106	77	FSCN1
ENSMMUG00000005570	ENSG00000162722	2.01915	3.82539	10.1126	0.00147258	0.0355293	699060	tripartite motif containing 58 [Source:HGNC Symbol;Acc:HGNC:24150]	252	116	103	52	32	TRIM58
ENSMMUG00000019292	ENSG00000008441	2.02075	6.26876	21.5866	3.38e-06	0.000650561	717108	nuclear factor I/X (CCAAT-binding transcription factor) [Source:HGNC Symbol;Acc:HGNC:7788]	1180	572	978	199	273	NFIX
ENSMMUG00000002612	ENSG00000109610	2.03539	4.36726	15.581	7.9e-05	0.00510947	715931	superoxide dismutase 3, extracellular [Source:HGNC Symbol;Acc:HGNC:11181]	331	131	279	67	55	SOD3
ENSMMUG00000016935	ENSG00000184113	2.04036	7.26453	11.2182	0.00080998	0.0239466	NA	Claudin [Source:UniProtKB/TrEMBL;Acc:F7CD43]	1792	1346	2383	727	149	CLDN5
ENSMMUG00000000519	ENSG00000206538	2.04187	2.38261	9.45526	0.00210545	0.0440895	719328	vestigial-like family member 3 [Source:HGNC Symbol;Acc:HGNC:24327]	81	32	69	14	16	VGLL3
ENSMMUG00000007793	ENSG00000126243	2.04443	2.50584	10.0249	0.00154434	0.0367473	711565	Leucine-rich repeat and fibronectin type-III domain-containing protein 3; Synaptic adhesion-like molecule 4; Uncharacterized protein [Source:UniProtKB/TrEMBL;Acc:F7CQ48]	67	57	67	17	16	LRFN3
ENSMMUG00000022878	ENSG00000099812	2.05143	5.0472	19.5515	9.79e-06	0.00128945	NA	mitotic spindle positioning [Source:HGNC Symbol;Acc:HGNC:27000]	450	299	395	105	90	MISP
ENSMMUG00000002868	ENSG00000128283	2.05711	5.13884	22.1613	2.51e-06	0.000533553	697553	CDC42 effector protein (Rho GTPase binding) 1 [Source:HGNC Symbol;Acc:HGNC:17014]	413	336	485	99	110	CDC42EP1
ENSMMUG00000013539	ENSG00000187867	2.08865	4.39954	11.2167	0.000810651	0.0239466	100426279	paralemmin 3 [Source:HGNC Symbol;Acc:HGNC:33274]	372	193	127	45	80	PALM3
ENSMMUG00000021431	ENSG00000169583	2.09598	6.8586	19.455	1.03e-05	0.00133673	721634	chloride intracellular channel 3 [Source:HGNC Symbol;Acc:HGNC:2064]	1748	1058	1153	361	307	CLIC3
ENSMMUG00000021331	ENSG00000088881	2.09759	3.92551	13.5986	0.000226358	0.0106904	NA	Uncharacterized protein [Source:UniProtKB/TrEMBL;Acc:F6URA3]	168	153	208	59	26	EBF4
ENSMMUG00000014063	ENSG00000188636	2.10638	2.51513	9.69332	0.00184939	0.041012	712760	Protein LDOC1L; Uncharacterized protein [Source:UniProtKB/TrEMBL;Acc:F7AFV4]	77	44	79	22	9	LDOC1L
ENSMMUG00000011416	ENSG00000172478	2.11159	6.49646	11.5803	0.000666527	0.0217573	NA	chromosome 2 open reading frame 54 [Source:HGNC Symbol;Acc:HGNC:26216]	891	1364	488	291	223	C2orf54
ENSMMUG00000008220	ENSG00000182095	2.11707	7.16538	18.3864	1.8e-05	0.00190667	NA	trinucleotide repeat containing 18 [Source:HGNC Symbol;Acc:HGNC:11962]	1883	1461	1542	260	586	TNRC18
ENSMMUG00000021790	ENSG00000185950	2.11762	4.04074	17.2792	3.23e-05	0.00281688	698536	insulin receptor substrate 2 [Source:HGNC Symbol;Acc:HGNC:6126]	239	120	233	40	54	IRS2
ENSMMUG00000006461	ENSG00000165804	2.12154	5.2941	20.0442	7.57e-06	0.00110916	707423	zinc finger protein 219 [Source:HGNC Symbol;Acc:HGNC:13011]	551	384	399	108	116	ZNF219
ENSMMUG00000028855	ENSG00000127528	2.12221	5.16774	15.2085	9.63e-05	0.00593584	719492	Uncharacterized protein [Source:UniProtKB/TrEMBL;Acc:F6YZ27]	421	344	504	149	48	KLF2
ENSMMUG00000014832	ENSG00000063660	2.12467	5.79816	25.9883	3.43e-07	0.000130174	698326	Glypican-1; Uncharacterized protein [Source:UniProtKB/TrEMBL;Acc:F6VPW9]	740	445	831	152	165	GPC1
ENSMMUG00000013419	ENSG00000152402	2.12702	4.5242	11.3564	0.000751885	0.0233014	706615	Uncharacterized protein [Source:UniProtKB/TrEMBL;Acc:F6Z2P2]	279	193	361	103	21	GUCY1A2
ENSMMUG00000005579	ENSG00000149639	2.12707	5.67625	22.9766	1.64e-06	0.000386071	702131	Uncharacterized protein [Source:UniProtKB/TrEMBL;Acc:F7G801]	611	380	924	175	110	SOGA1
ENSMMUG00000004495	ENSG00000128268	2.12855	4.73114	16.7067	4.36e-05	0.00333923	703643	mannosyl (beta-1,4-)-glycoprotein beta-1,4-N-acetylglucosaminyltransferase [Source:HGNC Symbol;Acc:HGNC:7046]	427	206	298	89	59	MGAT3
ENSMMUG00000018445	ENSG00000154764	2.13069	3.17941	10.6248	0.00111584	0.0297902	693419	wingless-type MMTV integration site family, member 7A [Source:HGNC Symbol;Acc:HGNC:12786]	140	71	104	36	13	WNT7A
ENSMMUG00000021429	ENSG00000107317	2.13666	6.48839	12.9639	0.000317559	0.0135174	NA	Uncharacterized protein [Source:UniProtKB/TrEMBL;Acc:F7EEW0]	1473	418	1553	376	110	PTGDS
ENSMMUG00000014592	ENSG00000185453	2.13775	4.25122	14.2567	0.000159492	0.00837223	718557	chromosome 19 open reading frame 68 [Source:HGNC Symbol;Acc:HGNC:34495]	283	154	234	72	32	C19orf68
ENSMMUG00000012373	ENSG00000213316	2.1605	3.52216	9.13503	0.00250761	0.0488107	705233	leukotriene C4 synthase [Source:HGNC Symbol;Acc:HGNC:6719]	174	130	66	45	17	LTC4S
ENSMMUG00000004773	ENSG00000070985	2.18155	3.72899	11.5583	0.000674477	0.0219707	705070	transient receptor potential cation channel, subfamily M, member 5 [Source:HGNC Symbol;Acc:HGNC:14323]	82	187	177	21	54	TRPM5
ENSMMUG00000030393	ENSG00000177374	2.18229	3.26772	14.7375	0.000123563	0.00683244	721284	hypermethylated in cancer 1 [Source:HGNC Symbol;Acc:HGNC:4909]	143	68	135	25	27	HIC1
ENSMMUG00000005736	ENSG00000169174	2.18628	2.70825	12.1918	0.000479994	0.0174902	NA	proprotein convertase subtilisin/kexin type 9 [Source:HGNC Symbol;Acc:HGNC:20001]	63	67	99	17	18	PCSK9
ENSMMUG00000001346	ENSG00000141744	2.18949	4.88681	15.4944	8.27e-05	0.00522662	697444	Uncharacterized protein [Source:UniProtKB/TrEMBL;Acc:F7B8X7]	379	222	497	119	36	PNMT
ENSMMUG00000001427	ENSG00000105357	2.21457	9.88075	12.4114	0.000426725	0.016255	719560	Uncharacterized protein [Source:UniProtKB/TrEMBL;Acc:F6ZNI7]	15232	8846	7834	2437	2668	MYH14
ENSMMUG00000019753	ENSG00000105290	2.21517	3.68472	14.1905	0.000165205	0.00858516	711258	Uncharacterized protein [Source:UniProtKB/TrEMBL;Acc:F7ARG4]	175	120	153	46	21	APLP1
ENSMMUG00000009247	ENSG00000165312	2.22602	4.17973	13.8875	0.000194081	0.00951305	705608	OTU deubiquitinase 1 [Source:HGNC Symbol;Acc:HGNC:27346]	202	180	262	71	22	OTUD1
ENSMMUG00000017933	ENSG00000175084	2.23656	6.47452	19.553	9.78e-06	0.00128945	703300	Uncharacterized protein [Source:UniProtKB/TrEMBL;Acc:F7ERR2]	1452	831	732	225	250	DES
ENSMMUG00000028838	ENSG00000130522	2.23791	6.15971	20.815	5.06e-06	0.000854341	720182	jun D proto-oncogene [Source:HGNC Symbol;Acc:HGNC:6206]	1002	733	701	221	154	JUND
ENSMMUG00000016756	ENSG00000159335	2.24392	7.15408	13.1167	0.000292667	0.012667	705999	parathymosin [Source:HGNC Symbol;Acc:HGNC:9629]	2436	1385	901	509	224	PTMS
ENSMMUG00000002389	ENSG00000004776	2.25747	3.5215	15.0654	0.000103848	0.00616023	710760	Heat shock protein beta-6; Uncharacterized protein [Source:UniProtKB/TrEMBL;Acc:F6PQ65]	200	75	136	25	35	HSPB6
ENSMMUG00000019680	ENSG00000170604	2.2619	4.14164	17.194	3.37e-05	0.00284315	715611	Interferon regulatory factor 2-binding protein 1; Uncharacterized protein [Source:UniProtKB/TrEMBL;Acc:F7CH05]	276	119	252	56	34	IRF2BP1
ENSMMUG00000012743	ENSG00000182492	2.26611	6.14399	9.47344	0.00208468	0.0440105	697544	Uncharacterized protein [Source:UniProtKB/TrEMBL;Acc:F7ESP4]	1045	326	1439	312	35	BGN
ENSMMUG00000030941	ENSG00000205795	2.26999	2.48299	10.4219	0.00124532	0.0317404	695175	cystin 1 [Source:HGNC Symbol;Acc:HGNC:18525]	80	55	54	18	10	CYS1
ENSMMUG00000028715	ENSG00000233493	2.27072	4.25909	11.3387	0.000759101	0.0233921	700478	transmembrane protein 238 [Source:HGNC Symbol;Acc:HGNC:40042]	286	235	89	50	50	TMEM238
ENSMMUG00000015758	ENSG00000274636	2.27312	3.69446	17.2995	3.19e-05	0.00281688	NA	GLIS family zinc finger 2 [Source:HGNC Symbol;Acc:HGNC:29450]	177	114	169	23	45	GLIS2
ENSMMUG00000022877	ENSG00000099864	2.31987	5.10164	20.1346	7.22e-06	0.00110916	NA	paralemmin [Source:HGNC Symbol;Acc:HGNC:8594]	500	331	363	108	62	PALM
ENSMMUG00000001381	ENSG00000137975	2.33447	1.81284	9.07496	0.00259133	0.0496644	711959	Uncharacterized protein [Source:UniProtKB/TrEMBL;Acc:F7D0U9]	46	25	53	3	14	CLCA2
ENSMMUG00000017228	ENSG00000164265	2.35457	6.8342	11.2935	0.000777771	0.0236497	709138	Uncharacterized protein [Source:UniProtKB/TrEMBL;Acc:F7HE28]	440	2102	978	219	358	SCGB3A2
ENSMMUG00000028714	ENSG00000261221	2.36317	4.35875	19.5969	9.56e-06	0.00128087	NA	zinc finger protein 865 [Source:HGNC Symbol;Acc:HGNC:38705]	319	183	219	40	62	ZNF865
ENSMMUG00000021326	ENSG00000054690	2.36975	2.03114	11.5101	0.000692179	0.0222672	NA	pleckstrin homology domain containing, family H (with MyTH4 domain) member 1 [Source:HGNC Symbol;Acc:HGNC:17733]	46	37	61	10	9	PLEKHH1
ENSMMUG00000001635	ENSG00000183779	2.37028	2.84936	14.2032	0.000164092	0.0085559	698000	Uncharacterized protein [Source:UniProtKB/TrEMBL;Acc:F6SFT0]	106	54	100	12	23	ZNF703
ENSMMUG00000008538	ENSG00000166482	2.37579	7.02246	10.3176	0.00131768	0.0330008	710893	microfibrillar-associated protein 4 [Source:HGNC Symbol;Acc:HGNC:7035]	2077	616	2454	535	63	MFAP4
ENSMMUG00000022555	ENSG00000185274	2.38998	1.78772	9.09736	0.00255979	0.0492862	695207	Putative polypeptide N-acetylgalactosaminyltransferase-like protein 3; Uncharacterized protein [Source:UniProtKB/TrEMBL;Acc:F6Y9A8]	38	24	63	12	3	WBSCR17
ENSMMUG00000029767	ENSG00000167363	2.40665	2.00151	9.90172	0.00165124	0.0379913	NA	fructosamine 3 kinase [Source:HGNC Symbol;Acc:HGNC:24822]	64	32	42	12	6	FN3K
ENSMMUG00000018684	ENSG00000259834	2.40697	2.43992	10.7998	0.0010151	0.0282664	702245	Potassium voltage-gated channel subfamily A member 3; Uncharacterized protein [Source:UniProtKB/TrEMBL;Acc:F6ZSH4]	80	28	95	18	6	KCNA3
ENSMMUG00000014425	ENSG00000171132	2.40779	7.03744	24.9067	6.02e-07	0.000195668	714533	protein kinase C, epsilon [Source:HGNC Symbol;Acc:HGNC:9401]	1023	1192	2921	375	244	PRKCE
ENSMMUG00000032136	ENSG00000165716	2.41284	2.52905	12.0778	0.000510254	0.0183102	NA	family with sequence similarity 69, member B [Source:HGNC Symbol;Acc:HGNC:28290]	78	64	53	14	13	FAM69B
ENSMMUG00000010875	ENSG00000187079	2.41353	4.61987	24.6469	6.89e-07	0.000209781	700954	TEA domain family member 1 (SV40 transcriptional enhancer factor) [Source:HGNC Symbol;Acc:HGNC:11714]	313	232	344	64	52	TEAD1
ENSMMUG00000012141	ENSG00000003137	2.41891	2.70898	11.1433	0.000843335	0.0245968	NA	Uncharacterized protein [Source:UniProtKB/TrEMBL;Acc:F6XZ46]	106	35	102	22	7	CYP26B1
ENSMMUG00000003439	ENSG00000141905	2.42896	5.41335	27.0798	1.95e-07	8.92e-05	721702	nuclear factor I/C (CCAAT-binding transcription factor) [Source:HGNC Symbol;Acc:HGNC:7786]	658	351	536	81	123	NFIC
ENSMMUG00000014027	ENSG00000089250	2.42987	1.97242	10.2095	0.00139718	0.0342418	NA	Uncharacterized protein [Source:UniProtKB/TrEMBL;Acc:F7AVJ6]	42	33	66	13	4	NOS1
ENSMMUG00000018680	ENSG00000177301	2.43631	2.40321	12.8484	0.000337763	0.0140325	702126	potassium voltage-gated channel, shaker-related subfamily, member 2 [Source:HGNC Symbol;Acc:HGNC:6220]	39	53	102	11	13	KCNA2
ENSMMUG00000004085	ENSG00000104967	2.44616	1.99601	9.71792	0.0018248	0.0406213	716859	neuro-oncological ventral antigen 2 [Source:HGNC Symbol;Acc:HGNC:7887]	41	34	69	14	3	NOVA2
ENSMMUG00000027320	ENSG00000273768	2.46362	4.6595	11.2449	0.000798435	0.0239466	NA	U1 spliceosomal RNA [Source:RFAM;Acc:RF00003]	310	386	85	57	61	U1
ENSMMUG00000027752	ENSG00000273768	2.46384	4.56161	10.5923	0.00113561	0.0299577	NA	U1 spliceosomal RNA [Source:RFAM;Acc:RF00003]	288	366	72	49	62	U1
ENSMMUG00000001694	ENSG00000177283	2.47491	4.40261	17.1983	3.37e-05	0.00284315	708368	frizzled class receptor 8 [Source:HGNC Symbol;Acc:HGNC:4046]	383	170	193	60	35	FZD8
ENSMMUG00000020678	ENSG00000171992	2.48655	7.78464	22.4658	2.14e-06	0.000469188	711221	synaptopodin [Source:HGNC Symbol;Acc:HGNC:30672]	3556	1805	2643	615	373	SYNPO
ENSMMUG00000004215	ENSG00000162981	2.52498	2.86809	14.9559	0.000110055	0.00635699	698070	Uncharacterized protein [Source:UniProtKB/TrEMBL;Acc:F6Z3I1]	112	48	111	20	11	FAM84A
ENSMMUG00000000742	ENSG00000153404	2.53237	2.74266	9.17856	0.00244867	0.0480823	NA	pleckstrin homology domain containing, family G (with RhoGef domain) member 4B [Source:HGNC Symbol;Acc:HGNC:29399]	62	112	38	7	24	PLEKHG4B
ENSMMUG00000027937	ENSG00000273768	2.54247	4.69402	11.2555	0.000793866	0.0239334	NA	U1 spliceosomal RNA [Source:RFAM;Acc:RF00003]	326	398	77	50	66	U1
ENSMMUG00000027377	ENSG00000273768	2.55388	4.68602	10.737	0.00105017	0.0287787	NA	U1 spliceosomal RNA [Source:RFAM;Acc:RF00003]	334	394	67	53	61	U1
ENSMMUG00000009022	ENSG00000158555	2.55481	5.16044	23.6535	1.15e-06	0.000298685	695518	Uncharacterized protein [Source:UniProtKB/TrEMBL;Acc:F7A790]	660	262	373	84	71	GDPD5
ENSMMUG00000019340	ENSG00000104059	2.57714	2.51242	12.8188	0.000343155	0.0141057	720466	family with sequence similarity 189, member A1 [Source:HGNC Symbol;Acc:HGNC:29075]	90	37	83	17	6	FAM189A1
ENSMMUG00000006773	ENSG00000179943	2.58298	3.2001	17.6279	2.69e-05	0.0024993	NA	FLT3-interacting zinc finger 1 [Source:HGNC Symbol;Acc:HGNC:25917]	139	87	99	19	20	FIZ1
ENSMMUG00000010867	ENSG00000128011	2.59969	1.64972	10.6319	0.00111155	0.0297891	696357	Uncharacterized protein [Source:UniProtKB/TrEMBL;Acc:F7G040]	38	23	52	9	3	LRFN1
ENSMMUG00000027480	ENSG00000273768	2.60048	4.65713	11.3088	0.000771426	0.0235953	NA	U1 spliceosomal RNA [Source:RFAM;Acc:RF00003]	300	405	73	48	61	U1
ENSMMUG00000027769	ENSG00000273768	2.61255	4.65797	10.6775	0.00108447	0.0293053	NA	U1 spliceosomal RNA [Source:RFAM;Acc:RF00003]	298	412	64	56	51	U1
ENSMMUG00000027547	ENSG00000273768	2.61351	4.60008	10.4376	0.00123473	0.0316066	NA	U1 spliceosomal RNA [Source:RFAM;Acc:RF00003]	284	399	59	46	58	U1
ENSMMUG00000006394	ENSG00000255974	2.62689	3.03214	13.1395	0.000289131	0.0125489	678690	Macaca mulatta cytochrome P450, family 2, subfamily A, polypeptide 23 (CYP2A23), mRNA. [Source:RefSeq mRNA;Acc:NM_001040216]	85	123	61	19	15	CYP2A6
ENSMMUG00000027471	ENSG00000273768	2.64957	4.70197	11.4794	0.000703715	0.0224767	NA	U1 spliceosomal RNA [Source:RFAM;Acc:RF00003]	292	433	75	55	53	U1
ENSMMUG00000008340	ENSG00000120949	2.65909	4.0658	19.8039	8.58e-06	0.00119435	NA	tumor necrosis factor receptor superfamily, member 8 [Source:HGNC Symbol;Acc:HGNC:11923]	307	136	155	28	41	TNFRSF8
ENSMMUG00000027495	ENSG00000273768	2.66343	4.65832	11.3131	0.000769607	0.0235861	NA	U1 spliceosomal RNA [Source:RFAM;Acc:RF00003]	302	410	67	52	52	U1
ENSMMUG00000027882	ENSG00000273768	2.68658	4.65559	10.5028	0.00119193	0.0310163	NA	U1 spliceosomal RNA [Source:RFAM;Acc:RF00003]	314	408	53	47	56	U1
ENSMMUG00000009397	ENSG00000065320	2.68696	1.88409	11.987	0.00053573	0.018833	717645	netrin 1 [Source:HGNC Symbol;Acc:HGNC:8029]	47	39	42	9	5	NTN1
ENSMMUG00000001473	ENSG00000130176	2.69485	2.72001	10.6088	0.00112549	0.0299223	NA	calponin 1, basic, smooth muscle [Source:HGNC Symbol;Acc:HGNC:2155]	128	56	44	20	5	CNN1
ENSMMUG00000019374	ENSG00000100012	2.69729	2.54309	12.748	0.000356397	0.0145346	715876	SEC14-like 3 (S. cerevisiae) [Source:HGNC Symbol;Acc:HGNC:18655]	97	62	39	11	12	SEC14L3
ENSMMUG00000003533	ENSG00000129654	2.69979	2.42204	9.13615	0.00250608	0.0488107	706275	Uncharacterized protein [Source:UniProtKB/TrEMBL;Acc:F7EXX8]	130	33	21	9	12	FOXJ1
ENSMMUG00000020160	ENSG00000112902	2.70949	6.10511	20.3937	6.3e-06	0.00101307	696019	Semaphorin-5A; Uncharacterized protein [Source:UniProtKB/TrEMBL;Acc:F6TR62]	1077	533	989	210	51	SEMA5A
ENSMMUG00000006453	ENSG00000103253	2.71622	2.11533	9.26854	0.00233123	0.0466787	697846	Uncharacterized protein [Source:UniProtKB/TrEMBL;Acc:F7AGL0]	70	46	31	14	2	HAGHL
ENSMMUG00000010444	ENSG00000170153	2.7236	2.17008	11.4035	0.000733053	0.0231073	702799	Uncharacterized protein [Source:UniProtKB/TrEMBL;Acc:F7CRS7]	54	31	85	14	2	RNF150
ENSMMUG00000005198	ENSG00000276996	2.75281	3.75524	14.622	0.000131372	0.00714196	574143	Macaca mulatta solute carrier family 6 (neurotransmitter transporter, dopamine), member 3 (SLC6A3), mRNA. [Source:RefSeq mRNA;Acc:NM_001032826]	159	36	393	14	38	SLC6A3
ENSMMUG00000006452	ENSG00000162004	2.75951	1.7577	9.49539	0.00205988	0.0437247	722379	coiled-coil domain containing 78 [Source:HGNC Symbol;Acc:HGNC:14153]	42	49	19	4	9	CCDC78
ENSMMUG00000013874	ENSG00000183092	2.76712	1.60453	10.2949	0.00133398	0.0332169	717758	Uncharacterized protein [Source:UniProtKB/TrEMBL;Acc:F6RD90]	15	35	60	3	8	BEGAIN
ENSMMUG00000020798	ENSG00000090006	2.81256	8.9107	23.931	9.99e-07	0.000262963	NA	latent transforming growth factor beta binding protein 4 [Source:HGNC Symbol;Acc:HGNC:6717]	7674	3407	7578	1119	635	LTBP4
ENSMMUG00000027383	ENSG00000273768	2.8547	4.68991	11.8174	0.00058679	0.0198207	NA	U1 spliceosomal RNA [Source:RFAM;Acc:RF00003]	300	438	60	49	45	U1
ENSMMUG00000015704	ENSG00000184828	2.88473	3.00551	18.8512	1.41e-05	0.00166355	705033	zinc finger and BTB domain containing 7C [Source:HGNC Symbol;Acc:HGNC:31700]	106	63	138	20	7	ZBTB7C
ENSMMUG00000001328	ENSG00000108602	2.88983	4.56239	15.6545	7.6e-05	0.00500592	703870	aldehyde dehydrogenase 3 family, member A1 [Source:HGNC Symbol;Acc:HGNC:405]	378	265	175	66	14	ALDH3A1
ENSMMUG00000000426	ENSG00000006210	2.89296	3.47313	16.5323	4.78e-05	0.00357279	574225	Macaca mulatta chemokine (C-X3-C motif) ligand 1 (CX3CL1), mRNA. [Source:RefSeq mRNA;Acc:NM_001032881]	112	118	187	32	5	CX3CL1
ENSMMUG00000028939	ENSG00000181588	2.89553	2.18407	12.9967	0.000312037	0.0133566	NA	Putative uncharacterized protein [Source:UniProtKB/TrEMBL;Acc:G7NL56]	67	45	49	12	3	MEX3D
ENSMMUG00000001817	ENSG00000188290	2.90114	1.95466	13.306	0.000264561	0.0119146	698434	hes family bHLH transcription factor 4 [Source:HGNC Symbol;Acc:HGNC:24149]	37	51	47	8	5	HES4
ENSMMUG00000023132	ENSG00000273793	2.97136	2.09844	14.8896	0.000113992	0.00648606	720960	Uncharacterized protein [Source:UniProtKB/TrEMBL;Acc:F7DFT5]	61	47	42	6	8	DUSP8
ENSMMUG00000020183	ENSG00000255690	2.98501	2.16106	13.6447	0.000220867	0.0104629	697462	TLR4 interactor with leucine-rich repeats [Source:HGNC Symbol;Acc:HGNC:22200]	63	48	47	11	3	TRIL
ENSMMUG00000005490	ENSG00000172425	3.00938	3.45509	12.7092	0.000363858	0.0146533	700199	tetratricopeptide repeat domain 36 [Source:HGNC Symbol;Acc:HGNC:33708]	90	197	69	28	7	TTC36
ENSMMUG00000023939	ENSG00000253049	3.0239	1.19257	9.93859	0.0016185	0.037647	NA	Small nucleolar RNA SNORA43 [Source:RFAM;Acc:RF00416]	38	24	14	2	5	SNORA43
ENSMMUG00000008443	ENSG00000182704	3.0531	2.40485	16.7958	4.16e-05	0.00323393	697691	Uncharacterized protein [Source:UniProtKB/TrEMBL;Acc:F6V3X4]	85	46	62	11	5	TSKU
ENSMMUG00000005806	ENSG00000133488	3.09657	3.04279	14.304	0.00015553	0.00821982	715914	SEC14-like 4 (S. cerevisiae) [Source:HGNC Symbol;Acc:HGNC:20627]	158	66	76	21	3	SEC14L4
ENSMMUG00000032617	ENSG00000108852	3.15836	2.23688	11.9783	0.000538226	0.0188355	718913	membrane protein, palmitoylated 2 (MAGUK p55 subfamily member 2) [Source:HGNC Symbol;Acc:HGNC:7220]	46	84	24	8	6	MPP2
ENSMMUG00000010998	ENSG00000185361	3.21833	0.976079	10.5058	0.00119002	0.0310163	694323	Tumor necrosis factor alpha-induced protein 8-like protein 1; Uncharacterized protein [Source:UniProtKB/TrEMBL;Acc:F7GS55]	34	18	14	3	2	TNFAIP8L1
ENSMMUG00000008166	ENSG00000183914	3.31369	2.39221	10.021	0.00154762	0.0367691	NA	dynein, axonemal, heavy chain 2 [Source:HGNC Symbol;Acc:HGNC:2948]	81	82	8	9	5	DNAH2
ENSMMUG00000003108	ENSG00000095917	3.31886	3.29663	18.5667	1.64e-05	0.00184083	NA	tryptase delta 1 [Source:HGNC Symbol;Acc:HGNC:14118]	183	84	95	21	4	TPSD1
ENSMMUG00000006169	ENSG00000105048	3.37466	1.87834	9.43909	0.00212409	0.0443505	698339	Uncharacterized protein [Source:UniProtKB/TrEMBL;Acc:F7HR10]	101	5	31	2	7	TNNT1
ENSMMUG00000012489	ENSG00000183153	3.41837	1.44791	15.0265	0.000106013	0.00621595	700473	gap junction protein, delta 3, 31.9kDa [Source:HGNC Symbol;Acc:HGNC:19147]	28	23	51	5	1	GJD3
ENSMMUG00000027998	ENSG00000274164	3.48346	3.97295	9.68983	0.0018529	0.041012	NA	5S ribosomal RNA [Source:RFAM;Acc:RF00001]	276	228	6	14	25	5S_rRNA
ENSMMUG00000013742	ENSG00000132554	3.51309	0.569314	9.26968	0.00232979	0.0466787	704685	Uncharacterized protein [Source:UniProtKB/TrEMBL;Acc:F6RN52]	27	14	7	1	2	RGS22
ENSMMUG00000028462	ENSG00000274164	3.55786	4.21597	9.07222	0.00259521	0.0496644	NA	5S ribosomal RNA [Source:RFAM;Acc:RF00001]	300	292	4	16	28	5S_rRNA
ENSMMUG00000009229	ENSG00000101197	3.56332	2.21464	19.3998	1.06e-05	0.00133673	697671	baculoviral IAP repeat containing 7 [Source:HGNC Symbol;Acc:HGNC:13702]	36	59	79	7	3	BIRC7
ENSMMUG00000008778	ENSG00000274665	3.56368	2.32178	18.006	2.2e-05	0.00213847	697272	parvalbumin [Source:HGNC Symbol;Acc:HGNC:9704]	54	74	48	8	3	PVALB
ENSMMUG00000028481	ENSG00000274164	3.56534	4.38215	9.57202	0.00197565	0.0426314	NA	5S ribosomal RNA [Source:RFAM;Acc:RF00001]	339	324	7	12	38	5S_rRNA
ENSMMUG00000004605	ENSG00000159212	3.58358	1.2098	10.0057	0.00156055	0.0369069	696993	chloride intracellular channel 6 [Source:HGNC Symbol;Acc:HGNC:2065]	44	27	6	1	4	CLIC6
ENSMMUG00000027594	ENSG00000274164	3.60738	4.31251	10.7289	0.00105474	0.0288023	NA	5S ribosomal RNA [Source:RFAM;Acc:RF00001]	334	300	10	13	33	5S_rRNA
ENSMMUG00000027966	ENSG00000274164	3.65151	4.20907	10.9904	0.000915835	0.0262067	NA	5S ribosomal RNA [Source:RFAM;Acc:RF00001]	289	297	9	16	25	5S_rRNA
ENSMMUG00000027632	ENSG00000274164	3.81025	4.29552	9.30978	0.00227934	0.0462283	NA	5S ribosomal RNA [Source:RFAM;Acc:RF00001]	322	310	3	10	30	5S_rRNA
ENSMMUG00000028134	ENSG00000273768	3.82925	3.67061	10.5843	0.00114052	0.0300362	NA	U1 spliceosomal RNA [Source:RFAM;Acc:RF00003]	176	226	6	18	6	U1
ENSMMUG00000031123	ENSG00000149021	3.8909	4.99884	18.4227	1.77e-05	0.00189605	718857	secretoglobin, family 1A, member 1 (uteroglobin) [Source:HGNC Symbol;Acc:HGNC:12523]	468	507	79	12	50	SCGB1A1
ENSMMUG00000027417	ENSG00000274164	3.96849	4.35638	11.3136	0.000769397	0.0235861	NA	5S ribosomal RNA [Source:RFAM;Acc:RF00001]	315	340	6	13	24	5S_rRNA
ENSMMUG00000014430	ENSG00000125740	4.04262	1.53998	10.4576	0.00122143	0.0314601	715896	FBJ murine osteosarcoma viral oncogene homolog B [Source:HGNC Symbol;Acc:HGNC:3797]	17	69	7	1	4	FOSB
ENSMMUG00000011444	ENSG00000139219	4.91361	3.35654	15.8315	6.92e-05	0.0047605	704851	Uncharacterized protein [Source:UniProtKB/TrEMBL;Acc:F7B3R3]	348	23	20	6	3	COL2A1
ENSMMUG00000018692	ENSG00000161055	5.15252	4.49231	14.9577	0.000109946	0.00635699	716331	secretoglobin, family 3A, member 1 [Source:HGNC Symbol;Acc:HGNC:18384]	461	303	6	14	3	SCGB3A1
ENSMMUG00000002468	ENSG00000186081	6.04327	2.8665	18.3602	1.83e-05	0.00190667	100424400	keratin 5 [Source:HGNC Symbol;Acc:HGNC:6442]	65	167	5	2	1	KRT5
*Fold change values were calculated by dividing the control over the day 10 counts, therefore, postive logFC values show down-regulated DEGs and negative logFC values show up-regulated DEGs
