# Supplementary material for: Genomic and functional analysis of the host response to acute simian varicella infection in the lung
Source: Sci Rep. 2016 Sep 28;6:34164. doi: 10.1038/srep34164 (PMC5039758; doi:10.1038/srep34164)
Supplement: Supplementary Dataset 4 [file srep34164-s5.xls]

## Sheet: Sheet1
Supplemental Dataset S4: Differentially expressed genes found on day 14 post infection
Macaque Ensembl Gene ID	Human gene homolog	t0.t14_logFC*	t0.t14_logCPM	t0.t14_LR	t0.t14_PValue	t0.t14_FDR	entrezgene	description	Control 1	Control 2	Control 3	14_1	day 14_2	day 14_3	Gene name
ENSMMUG00000021862	ENSG00000188257	-5.22172	4.54474	17.1128	3.52e-05	0.04346	704520	Uncharacterized protein [Source:UniProtKB/TrEMBL;Acc:F7EHU8]	1	3	43	33	735	66	PLA2G2A
ENSMMUG00000012331	ENSG00000139209	-4.03806	2.56932	21.1817	4.18e-06	0.0108641	702354	Na(+)-coupled neutral amino acid transporter 4; Uncharacterized protein [Source:UniProtKB/TrEMBL;Acc:F7FHU9]	1	5	14	137	11	152	SLC38A4
ENSMMUG00000017933	ENSG00000175084	2.36499	6.06906	16.9189	3.9e-05	0.0434806	703300	Uncharacterized protein [Source:UniProtKB/TrEMBL;Acc:F7ERR2]	1452	831	732	247	142	137	DES
ENSMMUG00000001405	ENSG00000131771	2.40299	3.40853	16.4812	4.91e-05	0.0479191	574203	Protein phosphatase 1 regulatory subunit 1B isoform 1; Uncharacterized protein [Source:UniProtKB/TrEMBL;Acc:F7CTZ0]	110	156	235	44	19	18	PPP1R1B
ENSMMUG00000008166	ENSG00000183914	4.37396	1.94519	18.2689	1.92e-05	0.0299301	NA	dynein, axonemal, heavy chain 2 [Source:HGNC Symbol;Acc:HGNC:2948]	81	82	8	3	3	2	DNAH2
*Fold change values were calculated by dividing the control over the day 14 counts, therefore, postive logFC values show down-regulated DEGs and negative logFC values show up-regulated DEGs
